# Supplementary material for: Guanabenz acetate, an antihypertensive drug repurposed as an inhibitor of Escherichia coli biofilm
Source: Microbiol Spectr. 2024 Sep 23;12(11):e00738-24. doi: 10.1128/spectrum.00738-24 (PMC11537090; doi:10.1128/spectrum.00738-24)
Supplement: Supplemental data — Significant DEGs identified in RNA transcriptomic analysis. [file spectrum.00738-24-s0002.xlsx]

## Sheet: Group_C-VS-GABE_DE_significant_
						Supplemental data 2: List of significant DEGs identified in RNA transcriptomic analysis.
geneID	length	C1.Count	C1.FPKM	C2.Count	C2.FPKM	C3.Count	C3.FPKM	GABE1.Count	GABE1.FPKM	GABE2.Count	GABE2.FPKM	GABE3.Count	GABE3.FPKM	baseMean	log2FoldChange	lfcSE	stat	pvalue	padj	Regulation	GeneName	Chr	Start	End	locus_tag	Product	KEGG	GO_Biological_Process	GO_Cellular_Component	GO_Molecular_Function	COG
gene-b1041	456	32868	13200.2	8861	3602.98	11286	4493.53	11	2.9	15	3.61	20	5.94	9771.51	-10.456	0.685666	-15.2495	1.66e-52	5.98e-50	Down	csgB	NC_000913.3	1103951	1104406	b1041	curlin%2C minor subunit	K04335	GO:0007155:cell adhesion	GO:0009289:pilus	-	-
gene-b1042	456	23088	9272.44	6068	2467.31	8375	3334.51	25	6.58	23	5.53	41	12.18	6922.27	-8.98495	0.7172	-12.5278	5.26e-36	9.47e-34	Down	csgA	NC_000913.3	1104447	1104902	b1042	curlin%2C major subunit	K04334	GO:1990000:amyloid fibril formation;GO:0007155:cell adhesion;GO:0044010:single-species biofilm formation	GO:0009289:pilus	GO:0042802:identical protein binding	-
gene-b3512	528	16619	5764.26	18459	6482.13	8097	2784.21	60	13.64	73	15.16	81	20.78	8232.76	-8.0046	0.338503	-23.647	1.27e-123	1.82e-120	Down	gadE	NC_000913.3	3658366	3658893	b3512	DNA-binding transcriptional activator GadE	-	GO:0006355:regulation of transcription, DNA-templated	-	GO:0003677:DNA binding	-
gene-b3509	327	2808	1572.61	2799	1587.08	2181	1210.93	19	6.97	23	7.71	10	4.14	1475.8	-7.61374	0.284294	-26.7812	5.34e-158	1.15e-154	Down	hdeB	NC_000913.3	3655966	3656292	b3509	periplasmic acid stress chaperone HdeB	-	GO:1990451:cellular stress response to acidic pH	GO:0042597:periplasmic space	GO:0051082:unfolded protein binding	-
gene-b4718	91	379	762.73	445	906.7	201	401.02	3	3.96	7	8.43	0	0	196.169	-7.13088	0.798198	-8.93373	4.12e-19	2.22e-17	Down	gadF	NC_000913.3	3658992	3659082	b4718	small regulatory RNA GadF	-	-	-	-	-
gene-b3510	333	10664	5864.73	9637	5365.88	7248	3951.72	102	36.77	142	46.76	103	41.9	5238.59	-6.67868	0.227945	-29.2995	1.05e-188	4.55e-185	Down	hdeA	NC_000913.3	3656408	3656740	b3510	periplasmic acid stress chaperone HdeA	-	GO:1990451:cellular stress response to acidic pH	GO:0030288:outer membrane-bounded periplasmic space	-	-
gene-b4704	70	1782	4662.1	2427	6428.58	1196	3102.03	32	54.88	43	67.35	26	50.32	1044.04	-6.13783	0.309581	-19.8262	1.77e-87	1.27e-84	Down	arrS	NC_000913.3	3657985	3658054	b4704	small regulatory RNA ArrS	-	-	-	-	-
gene-b3517	1401	431	56.34	298	39.44	326	42.25	10	0.86	3	0.23	7	0.68	200.16	-6.07688	0.381343	-15.9355	3.59e-57	1.41e-54	Down	gadA	NC_000913.3	3666180	3667580	b3517	glutamate decarboxylase A	K01580	GO:0006536:glutamate metabolic process	-	GO:0004351:glutamate decarboxylase activity;GO:0030170:pyridoxal phosphate binding	gnl|CDD|223154;COG0076, GadB, Glutamate decarboxylase and related PLP-dependent proteins [Amino acid transport and metabolism].
gene-b3508	648	200	56.52	246	70.39	69	19.33	4	0.74	6	1.02	4	0.84	100.393	-5.59338	0.54907	-10.187	2.27e-24	1.96e-22	Down	yhiD	NC_000913.3	3655255	3655902	b3508	inner membrane protein YhiD	-	-	GO:0016021:integral component of membrane;GO:0005886:plasma membrane	-	gnl|CDD|224204;COG1285, SapB, Uncharacterized membrane protein [Function unknown].
gene-b1493	1401	1012	132.29	822	108.79	667	86.44	21	1.8	37	2.9	22	2.13	481.4	-5.3389	0.265553	-20.1048	6.69e-90	7.23e-87	Down	gadB	NC_000913.3	1570645	1572045	b1493	glutamate decarboxylase B	K01580	GO:0006536:glutamate metabolic process	-	GO:0004351:glutamate decarboxylase activity;GO:0030170:pyridoxal phosphate binding	gnl|CDD|223154;COG0076, GadB, Glutamate decarboxylase and related PLP-dependent proteins [Amino acid transport and metabolism].
gene-b0335	1887	729	70.75	1395	137.07	504	48.49	37	2.35	29	1.69	35	2.51	520.266	-5.07809	0.373835	-13.5838	5e-42	1.3e-39	Down	prpE	NC_000913.3	352706	354592	b0335	propionyl-CoA synthetase	K01908	GO:0019629:propionate catabolic process, 2-methylcitrate cycle	-	GO:0005524:ATP binding;GO:0050218:propionate-CoA ligase activity	gnl|CDD|223442;COG0365, Acs, Acyl-coenzyme A synthetases/AMP-(fatty) acid ligases [Lipid metabolism].
gene-b3511	573	901	287.97	950	307.41	753	238.59	52	10.89	36	6.89	22	5.2	507.025	-4.95414	0.248113	-19.9672	1.06e-88	9.17e-86	Down	hdeD	NC_000913.3	3656995	3657567	b3511	acid-resistance membrane protein	-	-	GO:0016021:integral component of membrane;GO:0005886:plasma membrane	-	gnl|CDD|225786;COG3247, HdeD, Uncharacterized conserved protein [Function unknown].
gene-b0334	1452	1655	208.74	2962	378.24	1101	137.67	66	5.46	64	4.83	109	10.17	1134.36	-4.90462	0.601178	-8.15836	3.4e-16	1.29e-14	Down	prpD	NC_000913.3	351215	352666	b0334	2-methylcitrate dehydratase	K01720	GO:0019629:propionate catabolic process, 2-methylcitrate cycle;GO:0019679:propionate metabolic process, methylcitrate cycle;GO:0006099:tricarboxylic acid cycle	-	GO:0051537:2 iron, 2 sulfur cluster binding;GO:0047547:2-methylcitrate dehydratase activity;GO:0003994:aconitate hydratase activity	gnl|CDD|224990;COG2079, PrpD, Uncharacterized protein involved in propionate catabolism [General function prediction only].
gene-b0333	1170	790	123.66	1325	209.98	539	83.64	42	4.31	30	2.81	55	6.37	527.819	-4.71665	0.573383	-8.22601	1.94e-16	7.67e-15	Down	prpC	NC_000913.3	350012	351181	b0333	2-methylcitrate synthase	K01659	GO:0019679:propionate metabolic process, methylcitrate cycle;GO:0006099:tricarboxylic acid cycle	GO:0005737:cytoplasm	GO:0050440:2-methylcitrate synthase activity;GO:0004108:citrate (Si)-synthase activity	gnl|CDD|223449;COG0372, GltA, Citrate synthase [Energy production and conversion].
gene-b0331	891	684	140.59	1367	284.47	577	117.57	44	5.93	41	5.05	45	6.84	524.038	-4.71313	0.34824	-13.5341	9.83e-42	2.36e-39	Down	prpB	NC_000913.3	348682	349572	b0331	2-methylisocitrate lyase	K03417	GO:0019629:propionate catabolic process, 2-methylcitrate cycle	-	GO:0000287:magnesium ion binding;GO:0046421:methylisocitrate lyase activity	gnl|CDD|225311;COG2513, PrpB, PEP phosphonomutase and related enzymes [Carbohydrate transport and metabolism].
gene-b1492	1536	2326	277.33	1896	228.87	1574	186.05	147	11.49	148	10.56	139	12.26	1152.66	-4.09192	0.207711	-19.7	2.16e-86	1.33e-83	Down	gadC	NC_000913.3	1568954	1570489	b1492	L-glutamate:4-aminobutyrate antiporter	-	GO:0006865:amino acid transport;GO:0051454:intracellular pH elevation	GO:0016021:integral component of membrane;GO:0005886:plasma membrane	GO:0015297:antiporter activity	gnl|CDD|223605;COG0531, PotE, Amino acid transporters [Amino acid transport and metabolism].
gene-b4603	91	2	4.02	3	6.11	9	17.96	0	0	1	1.2	0	0	2.73123	-4.04799	1.53031	-2.6452	0.00816427	0.0246181	Down	rseX	NC_000913.3	2033649	2033739	b4603	small regulatory RNA RseX	-	-	-	-	-
gene-b1466	696	105	27.63	101	26.91	84	21.91	8	1.38	15	2.36	7	1.36	58.898	-3.65158	0.354748	-10.2934	7.54e-25	6.79e-23	Down	narW	NC_000913.3	1536614	1537309	b1466	NarW%2C putative private chaperone for NarZ nitrate reductase subunit	K00373	GO:0051131:chaperone-mediated protein complex assembly;GO:0042128:nitrate assimilation	GO:0005737:cytoplasm	GO:0051082:unfolded protein binding	gnl|CDD|225091;COG2180, NarJ, Nitrate reductase delta subunit [Energy production and conversion].
gene-b0329	276	17665	11721.3	16738	11244.5	17168	11293.4	1005	437.11	2093	831.48	2217	1088.19	10491.5	-3.59146	0.316287	-11.3551	7e-30	9.16e-28	Down	yahO	NC_000913.3	346484	346759	b0329	DUF1471 domain-containing protein YahO	-	GO:0009314:response to radiation	GO:0042597:periplasmic space	-	-
gene-b3707	75	93	227.09	70	173.05	65	157.35	6	9.6	14	20.47	5	9.03	46.2525	-3.56687	0.392552	-9.08637	1.02e-19	5.98e-18	Down	tnaC	NC_000913.3	3888435	3888509	b3707	tnaAB operon leader peptide	-	-	-	-	-
gene-b3127	1335	150	20.58	9	1.25	48	6.53	7	0.63	9	0.74	6	0.61	40.755	-3.55714	1.02374	-3.47464	0.000511534	0.00227401	Down	garP	NC_000913.3	3273573	3274907	b3127	galactarate/D-glucarate transporter GarP	-	-	GO:0016021:integral component of membrane;GO:0005886:plasma membrane	GO:0022857:transmembrane transporter activity	gnl|CDD|225180;COG2271, UhpC, Sugar phosphate permease [Carbohydrate transport and metabolism].
gene-b1467	1545	643	76.22	581	69.73	567	66.63	54	4.2	69	4.9	74	6.49	365.905	-3.52753	0.219278	-16.0871	3.14e-58	1.36e-55	Down	narY	NC_000913.3	1537309	1538853	b1467	nitrate reductase Z subunit beta	K00371	GO:0019645:anaerobic electron transport chain;GO:0009061:anaerobic respiration;GO:0006974:cellular response to DNA damage stimulus;GO:0042128:nitrate assimilation	GO:0009325:nitrate reductase complex;GO:0005886:plasma membrane	GO:0051538:3 iron, 4 sulfur cluster binding;GO:0051539:4 iron, 4 sulfur cluster binding;GO:0009055:electron transfer activity;GO:0051536:iron-sulfur cluster binding;GO:0046872:metal ion binding;GO:0008940:nitrate reductase activity	gnl|CDD|224063;COG1140, NarY, Nitrate reductase beta subunit [Energy production and conversion].
gene-b4677	66	233	646.52	273	766.94	321	883.03	20	36.38	30	49.84	43	88.26	169.802	-3.47706	0.303572	-11.4538	2.25e-30	3.04e-28	Down	yobI	NC_000913.3	1946115	1946180	b4677	uncharacterized protein YobI	-	-	-	-	-
gene-b3708	1416	16905	2186.37	12872	1685.49	11252	1442.71	2560	217.02	1945	150.61	1090	104.28	8490.22	-3.27219	0.252283	-12.9703	1.8e-38	3.39e-36	Down	tnaA	NC_000913.3	3888730	3890145	b3708	tryptophanase	K01667	-	-	GO:0009034:tryptophanase activity	gnl|CDD|225576;COG3033, TnaA, Tryptophanase [Amino acid transport and metabolism].
gene-b2150	999	1086	199.08	344	63.85	555	100.86	119	14.3	112	12.29	39	5.29	403.788	-3.27149	0.368021	-8.8894	6.14e-19	3.28e-17	Down	mglB	NC_000913.3	2239350	2240348	b2150	D-galactose/methyl-galactoside ABC transporter periplasmic binding protein	K10540	GO:0008643:carbohydrate transport;GO:0006935:chemotaxis	GO:0042597:periplasmic space	GO:0046872:metal ion binding	gnl|CDD|224791;COG1879, RbsB, ABC-type sugar transport system, periplasmic component [Carbohydrate transport and metabolism].
gene-b3513	1158	190	30.05	282	45.15	102	15.99	25	2.59	32	3.03	23	2.69	121.496	-3.23499	0.369822	-8.74745	2.18e-18	1.08e-16	Down	mdtE	NC_000913.3	3659232	3660389	b3513	multidrug efflux pump membrane fusion protein MdtE	-	GO:0046677:response to antibiotic;GO:0055085:transmembrane transport	GO:0005886:plasma membrane	GO:0005215:transporter activity	gnl|CDD|223914;COG0845, AcrA, Membrane-fusion protein [Cell envelope biogenesis, outer membrane].
gene-b1039	390	493	231.5	439	208.71	344	160.14	57	17.54	67	18.84	77	26.75	270.337	-3.00565	0.249986	-12.0233	2.68e-33	4.14e-31	Down	csgE	NC_000913.3	1102152	1102541	b1039	curli assembly component CsgE	-	-	-	-	-
gene-b3506	567	461	148.9	424	138.65	424	135.77	88	18.63	93	17.98	36	8.6	276.357	-2.99365	0.227882	-13.1368	2.02e-39	4.17e-37	Down	slp	NC_000913.3	3653961	3654527	b3506	starvation lipoprotein	-	-	GO:0009279:cell outer membrane;GO:0019867:outer membrane	GO:0042802:identical protein binding	gnl|CDD|225607;COG3065, Slp, Starvation-inducible outer membrane lipoprotein [Cell envelope biogenesis, outer membrane].
gene-b1043	333	169	92.94	66	36.75	46	25.08	17	6.13	16	5.27	13	5.29	58.8741	-2.96153	0.444408	-6.66398	2.67e-11	4.94e-10	Down	csgC	NC_000913.3	1104961	1105293	b1043	curlin chaperone	K04336	-	GO:0042597:periplasmic space	-	-
gene-b2091	1041	137	24.1	43	7.66	96	16.74	22	2.54	16	1.69	9	1.17	57.4997	-2.91455	0.406064	-7.17757	7.1e-13	1.67e-11	Down	gatD	NC_000913.3	2171833	2172873	b2091	galactitol-1-phosphate 5-dehydrogenase	K00094	GO:0019402:galactitol metabolic process	-	GO:0008868:galactitol-1-phosphate 5-dehydrogenase activity;GO:0008270:zinc ion binding	gnl|CDD|223991;COG1063, Tdh, Threonine dehydrogenase and related Zn-dependent dehydrogenases [Amino acid transport and metabolism / General function prediction only].
gene-b1576	192	22	20.98	15	14.49	18	17.02	7	4.38	3	1.71	0	0	11.6128	-2.84983	0.645022	-4.41819	9.95e-06	6.77e-05	Down	ydfD	NC_000913.3	1649794	1649985	b1576	Qin prophage%3B lysis protein	-	GO:0044659:cytolysis by virus of host cell	-	-	-
gene-b2975	1683	317	34.49	252	27.76	285	30.74	65	4.64	54	3.52	35	2.82	181.983	-2.84473	0.210292	-13.5275	1.08e-41	2.45e-39	Down	glcA	NC_000913.3	3119597	3121279	b2975	glycolate/lactate:H(+) symporter GlcA	-	-	GO:0005887:integral component of plasma membrane;GO:0005886:plasma membrane	GO:0015129:lactate transmembrane transporter activity;GO:0015295:solute:proton symporter activity	gnl|CDD|224535;COG1620, LldP, L-lactate permease [Energy production and conversion].
gene-b0875	696	916	241.02	1036	275.99	1014	264.51	134	23.11	198	31.19	192	37.37	637.034	-2.84281	0.228578	-12.4369	1.65e-35	2.85e-33	Down	aqpZ	NC_000913.3	915352	916047	b0875	water channel AqpZ	-	-	GO:0016021:integral component of membrane;GO:0005886:plasma membrane	GO:0015250:water channel activity	gnl|CDD|223653;COG0580, GlpF, Glycerol uptake facilitator and related permeases (Major Intrinsic Protein Family) [Carbohydrate transport and metabolism].
gene-b1468	3741	1456	71.28	1612	79.9	1054	51.15	274	8.79	264	7.74	210	7.6	889.067	-2.83816	0.215025	-13.1992	8.87e-40	1.92e-37	Down	narZ	NC_000913.3	1538850	1542590	b1468	nitrate reductase Z subunit alpha	K00370	GO:0019645:anaerobic electron transport chain;GO:0009061:anaerobic respiration;GO:0042128:nitrate assimilation	GO:0016020:membrane;GO:0009325:nitrate reductase complex;GO:0005886:plasma membrane	GO:0051539:4 iron, 4 sulfur cluster binding;GO:0009055:electron transfer activity;GO:0046872:metal ion binding;GO:0043546:molybdopterin cofactor binding;GO:0008940:nitrate reductase activity	gnl|CDD|227346;COG5013, NarG, Nitrate reductase alpha subunit [Energy production and conversion].
gene-b1440	1146	9720	1553.3	3345	541.2	6145	973.53	547	57.3	989	94.62	1651	195.17	4041.24	-2.83353	0.689568	-4.10915	3.97e-05	0.000233467	Down	ydcS	NC_000913.3	1511654	1512799	b1440	putative ABC transporter periplasmic binding protein/polyhydroxybutyrate synthase	K02055	GO:0009290:DNA import into cell involved in transformation;GO:0042619:poly-hydroxybutyrate biosynthetic process;GO:0015846:polyamine transport	GO:0030288:outer membrane-bounded periplasmic space	GO:0019808:polyamine binding;GO:0016746:transferase activity, transferring acyl groups	gnl|CDD|223759;COG0687, PotD, Spermidine/putrescine-binding periplasmic protein [Amino acid transport and metabolism].
gene-b1465	681	86	23.13	83	22.6	63	16.8	9	1.59	19	3.06	15	2.98	50.1003	-2.79578	0.344844	-8.10738	5.17e-16	1.89e-14	Down	narV	NC_000913.3	1535937	1536617	b1465	nitrate reductase Z subunit gamma	K00374	GO:0042128:nitrate assimilation	GO:0016021:integral component of membrane;GO:0009325:nitrate reductase complex;GO:0005886:plasma membrane	GO:0046872:metal ion binding;GO:0008940:nitrate reductase activity	gnl|CDD|225092;COG2181, NarI, Nitrate reductase gamma subunit [Energy production and conversion].
gene-b1574	53	8	27.64	7	24.49	6	20.55	1	2.26	2	4.14	1	2.56	4.52183	-2.76633	0.973203	-2.8425	0.0044761	0.01497	Down	dicF	NC_000913.3	1649382	1649434	b1574	Qin prophage%3B small regulatory RNA DicF	-	-	-	-	-
gene-b2543	423	163	70.57	70	30.68	108	46.35	22	6.24	23	5.96	21	6.73	72.8751	-2.71106	0.329544	-8.22669	1.92e-16	7.67e-15	Down	yphA	NC_000913.3	2673346	2673768	b2543	putative inner membrane protein	-	-	GO:0016021:integral component of membrane;GO:0005886:plasma membrane	-	gnl|CDD|225168;COG2259, COG2259, Predicted membrane protein [Function unknown].
gene-b1573	219	54	45.16	20	16.93	29	24.04	13	7.13	1	0.5	6	3.71	22.0165	-2.69843	0.568122	-4.74974	2.04e-06	1.61e-05	Down	ydfC	NC_000913.3	1648823	1649041	b1573	Qin prophage%3B uncharacterized protein YdfC	-	-	-	-	-
gene-b1518	291	84	52.86	68	43.33	41	25.58	6	2.48	11	4.14	20	9.31	42.1534	-2.69668	0.44366	-6.07826	1.21e-09	1.76e-08	Down	lsrG	NC_000913.3	1606999	1607289	b1518	(4S)-4-hydroxy-5-phosphonooxypentane-2%2C3-dione isomerase	K11530	-	GO:0005737:cytoplasm	GO:0016861:intramolecular oxidoreductase activity, interconverting aldoses and ketoses	gnl|CDD|224278;COG1359, COG1359, Uncharacterized conserved protein [Function unknown].
gene-b3876	1404	251	32.74	183	24.17	302	39.05	61	5.22	68	5.31	25	2.41	158.699	-2.64766	0.264531	-10.0089	1.39e-23	1.14e-21	Down	yihO	NC_000913.3	4064363	4065766	b3876	putative sulfoquinovose transporter	-	GO:0008643:carbohydrate transport;GO:0006814:sodium ion transport;GO:0072348:sulfur compound transport	GO:0016021:integral component of membrane;GO:0005886:plasma membrane	GO:0015294:solute:cation symporter activity;GO:1901682:sulfur compound transmembrane transporter activity	gnl|CDD|225121;COG2211, MelB, Na+/melibiose symporter and related transporters [Carbohydrate transport and metabolism].
gene-b2093	285	233	149.72	56	36.43	178	113.39	43	18.11	43	16.54	13	6.18	99.3978	-2.63054	0.653467	-4.02552	5.69e-05	0.000321531	Down	gatB	NC_000913.3	2174282	2174566	b2093	galactitol-specific PTS enzyme IIB component	K02774	GO:0019402:galactitol metabolic process;GO:0015796:galactitol transport;GO:0009401:phosphoenolpyruvate-dependent sugar phosphotransferase system	GO:0005829:cytosol	GO:0008982:protein-N(PI)-phosphohistidine-sugar phosphotransferase activity;GO:0090584:protein-phosphocysteine-galactitol-phosphotransferase system transporter activity	gnl|CDD|225948;COG3414, SgaB, Phosphotransferase system, galactitol-specific IIB component [Carbohydrate transport and metabolism].
gene-b1166	267	989	678.36	2070	1437.48	1273	865.62	171	76.88	418	171.66	322	163.38	963.271	-2.6184	0.353263	-7.41204	1.24e-13	3.34e-12	Down	ariR	NC_000913.3	1216369	1216635	b1166	putative two-component system connector protein AriR	-	GO:0071468:cellular response to acidic pH	-	GO:0003677:DNA binding	-
gene-b3532	2340	656	51.34	363	28.76	441	34.22	88	4.51	121	5.67	98	5.67	316.914	-2.59336	0.239813	-10.8141	2.95e-27	3.36e-25	Down	bcsB	NC_000913.3	3690268	3692607	b3532	cellulose synthase periplasmic subunit	-	GO:0030244:cellulose biosynthetic process;GO:0006011:UDP-glucose metabolic process	GO:0016021:integral component of membrane;GO:0005886:plasma membrane	-	-
gene-b1443	795	419	96.52	404	94.22	326	74.45	26	3.93	71	9.79	133	22.66	252.92	-2.57361	0.72049	-3.57203	0.000354226	0.00166371	Down	ydcV	NC_000913.3	1514762	1515556	b1443	putative ABC transporter membrane subunit YdcV	K02053	GO:0009290:DNA import into cell involved in transformation;GO:0055085:transmembrane transport	GO:0016021:integral component of membrane;GO:0005886:plasma membrane	-	gnl|CDD|224098;COG1177, PotC, ABC-type spermidine/putrescine transport system, permease component II [Amino acid transport and metabolism].
gene-b1040	651	6817	1917.72	6216	1770.41	3920	1093.24	1177	217.03	1364	229.73	1128	234.73	3736.84	-2.56987	0.241255	-10.6521	1.71e-26	1.67e-24	Down	csgD	NC_000913.3	1102546	1103196	b1040	DNA-binding transcriptional dual regulator CsgD	K04333	GO:2000144:positive regulation of DNA-templated transcription, initiation;GO:1900190:regulation of single-species biofilm formation	GO:0005886:plasma membrane;GO:0032993:protein-DNA complex	GO:0000986:bacterial-type proximal promoter sequence-specific DNA binding;GO:0001216:bacterial-type RNA polymerase transcriptional activator activity, sequence-specific DNA binding;GO:0001217:bacterial-type RNA polymerase transcriptional repressor activity, sequence-specific DNA binding;GO:0000976:transcription regulatory region sequence-specific DNA binding	gnl|CDD|225107;COG2197, CitB, Response regulator containing a CheY-like receiver domain and an HTH DNA-binding domain [Signal transduction mechanisms / Transcription].
gene-b0384	321	4470	2550.2	5510	3182.66	4107	2322.91	800	299.17	1199	409.55	1037	437.64	3115.91	-2.56865	0.244404	-10.5099	7.78e-26	7.15e-24	Down	psiF	NC_000913.3	403281	403601	b0384	PsiF family protein	-	-	-	-	-
gene-b1823	210	11193	9761.12	5841	5157.17	8440	7296.85	1753	1002.06	2227	1162.77	1526	984.42	5531.51	-2.56369	0.222782	-11.5076	1.21e-30	1.68e-28	Down	cspC	NC_000913.3	1907226	1907435	b1823	CspA family stress protein CspC	-	-	GO:0005737:cytoplasm	GO:0003677:DNA binding	gnl|CDD|224197;COG1278, CspC, Cold shock proteins [Transcription].
gene-b0456	354	3879	2006.73	3940	2063.65	5925	3038.77	877	297.39	1237	383.14	896	342.89	3011.99	-2.54784	0.219991	-11.5816	5.11e-31	7.61e-29	Down	ybaA	NC_000913.3	476672	477025	b0456	DUF1428 domain-containing protein YbaA	-	-	-	-	gnl|CDD|227794;COG5507, COG5507, Uncharacterized conserved protein [Function unknown].
gene-b1516	1023	195	34.91	212	38.42	88	15.62	28	3.29	34	3.64	49	6.49	110.99	-2.48692	0.378756	-6.56603	5.17e-11	9.3e-10	Down	lsrB	NC_000913.3	1605051	1606073	b1516	Autoinducer-2 ABC transporter periplasmic binding protein	K10555	-	GO:0043190:ATP-binding cassette (ABC) transporter complex;GO:0042597:periplasmic space	-	gnl|CDD|224791;COG1879, RbsB, ABC-type sugar transport system, periplasmic component [Carbohydrate transport and metabolism].
gene-b1168	1524	191	22.95	277	33.7	250	29.78	54	4.25	68	4.89	46	4.09	160.263	-2.47562	0.241838	-10.2367	1.36e-24	1.2e-22	Down	pdeG	NC_000913.3	1217328	1218851	b1168	putative c-di-GMP phosphodiesterase PdeG	-	-	GO:0016021:integral component of membrane;GO:0005886:plasma membrane	GO:0071111:cyclic-guanylate-specific phosphodiesterase activity	gnl|CDD|225110;COG2200, Rtn, c-di-GMP phosphodiesterase class I (EAL domain) [Signal transduction mechanisms].
gene-b1167	249	912	670.76	1700	1265.88	1039	757.58	221	106.54	408	179.66	239	130.03	822.758	-2.47059	0.294775	-8.38129	5.23e-17	2.24e-15	Down	ymgC	NC_000913.3	1216748	1216996	b1167	protein YmgC	-	-	-	-	-
gene-b1888	1674	400	43.76	287	31.79	608	65.94	100	7.17	107	7.01	92	7.45	284.475	-2.45706	0.254441	-9.65669	4.6e-22	3.32e-20	Down	cheA	NC_000913.3	1973360	1975324	b1888	chemotaxis protein CheA	K03407	GO:0006935:chemotaxis;GO:0051649:establishment of localization in cell;GO:0031400:negative regulation of protein modification process;GO:0000160:phosphorelay signal transduction system;GO:0016310:phosphorylation;GO:1901875:positive regulation of post-translational protein modification;GO:0035307:positive regulation of protein dephosphorylation;GO:0046777:protein autophosphorylation;GO:1902021:reg…	GO:0005737:cytoplasm;GO:0005829:cytosol;GO:0098561:methyl accepting chemotaxis protein complex;GO:0005886:plasma membrane	GO:0005524:ATP binding;GO:0000155:phosphorelay sensor kinase activity;GO:0004673:protein histidine kinase activity	gnl|CDD|223716;COG0643, CheA, Chemotaxis protein histidine kinase and related kinases [Cell motility and secretion / Signal transduction mechanisms].
gene-b1489	2400	2128	162.38	2645	204.34	1714	129.66	466	23.31	519	23.71	525	29.63	1454.5	-2.45503	0.243796	-10.07	7.5e-24	6.23e-22	Down	dosP	NC_000913.3	1563334	1565733	b1489	oxygen-sensing c-di-GMP phosphodiesterase DosP	-	GO:0070482:response to oxygen levels	-	GO:0071111:cyclic-guanylate-specific phosphodiesterase activity;GO:0020037:heme binding;GO:0000287:magnesium ion binding;GO:0019826:oxygen sensor activity	gnl|CDD|225110;COG2200, Rtn, c-di-GMP phosphodiesterase class I (EAL domain) [Signal transduction mechanisms].
gene-b1038	417	1210	531.4	1137	505.55	536	233.37	215	61.89	261	68.63	204	66.27	645.044	-2.45421	0.289226	-8.48545	2.15e-17	9.57e-16	Down	csgF	NC_000913.3	1101711	1102127	b1038	curli assembly component CsgF	-	-	-	-	-
gene-b1037	834	857	188.19	649	144.29	447	97.31	126	18.14	178	23.4	153	24.85	434.496	-2.44442	0.263198	-9.2874	1.58e-20	1e-18	Down	csgG	NC_000913.3	1100851	1101684	b1037	curli secretion channel	-	-	GO:0030288:outer membrane-bounded periplasmic space;GO:0005886:plasma membrane	GO:0042802:identical protein binding	gnl|CDD|224379;COG1462, CsgG, Uncharacterized protein involved in formation of curli polymers [Cell envelope biogenesis, outer membrane].
gene-b3515	729	3579	899.1	2914	741.15	3624	902.55	1015	167.14	1011	152.06	448	83.25	2242.2	-2.43504	0.225662	-10.7907	3.81e-27	4.14e-25	Down	gadW	NC_000913.3	3663890	3664618	b3515	DNA-binding transcriptional dual regulator GadW	-	-	-	GO:0003700:DNA-binding transcription factor activity;GO:0043565:sequence-specific DNA binding	gnl|CDD|225117;COG2207, AraC, AraC-type DNA-binding domain-containing proteins [Transcription].
gene-b2659	978	4916	920.55	4268	809.15	2365	439.04	559	68.61	1107	124.11	1079	149.46	2591.27	-2.40262	0.344207	-6.98018	2.95e-12	6.24e-11	Down	glaH	NC_000913.3	2788985	2789962	b2659	glutarate hydroxylase GlaH	-	GO:0019477:L-lysine catabolic process	-	GO:0051213:dioxygenase activity;GO:0008198:ferrous iron binding;GO:0050498:oxidoreductase activity, acting on paired donors, with incorporation or reduction of molecular oxygen, with 2-oxoglutarate as one donor, and the other dehydrogenated	-
gene-b0485	933	181	35.53	126	25.04	119	23.16	35	4.5	39	4.58	30	4.36	94.9055	-2.3963	0.258399	-9.27365	1.8e-20	1.13e-18	Down	glsA	NC_000913.3	511641	512573	b0485	glutaminase 1	K01425	GO:0006541:glutamine metabolic process;GO:0045926:negative regulation of growth;GO:0051289:protein homotetramerization;GO:0010447:response to acidic pH	-	GO:0004359:glutaminase activity	gnl|CDD|224977;COG2066, GlsA, Glutaminase [Amino acid transport and metabolism].
gene-b3269	1182	143	22.16	62	9.73	141	21.66	30	3.05	33	3.06	22	2.52	76.2112	-2.3781	0.320334	-7.42381	1.14e-13	3.09e-12	Down	yhdX	NC_000913.3	3420134	3421315	b3269	putative ABC transporter membrane subunit YhdX	K09970	GO:0006865:amino acid transport	GO:0043190:ATP-binding cassette (ABC) transporter complex;GO:0005886:plasma membrane	GO:0022857:transmembrane transporter activity	gnl|CDD|226960;COG4597, BatB, ABC-type amino acid transport system, permease component [Amino acid transport and metabolism].
gene-b2662	1281	1412	201.86	1559	225.65	803	113.81	274	25.68	360	30.81	306	32.36	854.411	-2.36905	0.272067	-8.70761	3.1e-18	1.52e-16	Down	gabT	NC_000913.3	2792735	2794015	b2662	4-aminobutyrate aminotransferase GabT	K07250	GO:0042450:arginine biosynthetic process via ornithine;GO:0009450:gamma-aminobutyric acid catabolic process	GO:0005829:cytosol	GO:0003867:4-aminobutyrate transaminase activity;GO:0034386:4-aminobutyrate:2-oxoglutarate transaminase activity;GO:0047589:5-aminovalerate transaminase activity;GO:0003992:N2-acetyl-L-ornithine:2-oxoglutarate 5-aminotransferase activity;GO:0030170:pyridoxal phosphate binding	gnl|CDD|223238;COG0160, GabT, 4-aminobutyrate aminotransferase and related aminotransferases [Amino acid transport and metabolism].
gene-b1566	333	520	285.98	218	121.38	618	336.94	91	32.8	110	36.22	125	50.85	298.987	-2.35845	0.326989	-7.21263	5.49e-13	1.32e-11	Down	flxA	NC_000913.3	1646405	1646737	b1566	Qin prophage%3B protein FlxA	-	-	-	-	-
gene-b2563	381	5	2.4	9	4.38	10	4.77	0	0	3	0.86	3	1.07	5.462	-2.35023	0.878699	-2.67467	0.00748017	0.0229558	Down	acpS	NC_000913.3	2700618	2700998	b2563	holo-[acyl-carrier-protein] synthase	K00997	GO:0006633:fatty acid biosynthetic process	GO:0005737:cytoplasm	GO:0008897:holo-[acyl-carrier-protein] synthase activity;GO:0000287:magnesium ion binding	gnl|CDD|223807;COG0736, AcpS, Phosphopantetheinyl transferase (holo-ACP synthase) [Lipid metabolism].
gene-b0509	879	22	4.58	20	4.22	13	2.69	5	0.68	5	0.62	4	0.62	12.4166	-2.34477	0.564474	-4.1539	3.27e-05	0.000195347	Down	glxR	NC_000913.3	536586	537464	b0509	tartronate semialdehyde reductase 2	K00042	GO:0009442:allantoin assimilation pathway;GO:0006974:cellular response to DNA damage stimulus;GO:0046296:glycolate catabolic process;GO:0009436:glyoxylate catabolic process	-	GO:0008679:2-hydroxy-3-oxopropionate reductase activity;GO:0051287:NAD binding;GO:0050661:NADP binding	gnl|CDD|224995;COG2084, MmsB, 3-hydroxyisobutyrate dehydrogenase and related beta-hydroxyacid dehydrogenases [Lipid metabolism].
gene-b2149	1521	124	14.93	39	4.75	54	6.45	26	2.05	18	1.3	11	0.98	47.8851	-2.34342	0.423335	-5.53561	3.1e-08	3.5e-07	Down	mglA	NC_000913.3	2237769	2239289	b2149	D-galactose/methyl-galactoside ABC transporter ATP binding subunit	K10542	-	GO:0005886:plasma membrane	GO:0005524:ATP binding;GO:0015407:monosaccharide-transporting ATPase activity	gnl|CDD|224053;COG1129, MglA, ABC-type sugar transport system, ATPase component [Carbohydrate transport and metabolism].
gene-b1444	1425	2648	340.31	2165	281.7	1841	234.56	200	16.85	571	43.94	823	78.24	1497.64	-2.33311	0.659393	-3.53827	0.000402756	0.00185336	Down	patD	NC_000913.3	1515578	1517002	b1444	gamma-aminobutyraldehyde dehydrogenase	K00137	GO:0009447:putrescine catabolic process	-	GO:0033737:1-pyrroline dehydrogenase activity;GO:0019145:aminobutyraldehyde dehydrogenase activity;GO:0051287:NAD binding	gnl|CDD|223944;COG1012, PutA, NAD-dependent aldehyde dehydrogenases [Energy production and conversion].
gene-b1488	582	805	253.31	402	128.07	370	115.42	96	19.8	145	27.32	150	34.92	352.239	-2.32878	0.316042	-7.36858	1.72e-13	4.54e-12	Down	ddpX	NC_000913.3	1562495	1563076	b1488	D-alanyl-D-alanine dipeptidase	K08641	GO:0071555:cell wall organization;GO:0042594:response to starvation	GO:0005737:cytoplasm	GO:0016805:dipeptidase activity;GO:0009046:zinc D-Ala-D-Ala carboxypeptidase activity;GO:0008270:zinc ion binding	gnl|CDD|225084;COG2173, DdpX, D-alanyl-D-alanine dipeptidase [Cell envelope biogenesis, outer membrane].
gene-b3271	759	96	23.16	59	14.41	89	21.29	17	2.69	23	3.32	22	3.93	54.6231	-2.32157	0.30882	-7.51755	5.58e-14	1.61e-12	Down	yhdZ	NC_000913.3	3422436	3423194	b3271	putative ABC transporter ATP-binding subunit YhdZ	K09972	-	GO:0005886:plasma membrane	GO:0015424:amino acid-transporting ATPase activity;GO:0005524:ATP binding	gnl|CDD|224051;COG1126, GlnQ, ABC-type polar amino acid transport system, ATPase component [Amino acid transport and metabolism].
gene-b1885	1602	217	24.81	190	21.99	431	48.85	80	5.99	53	3.63	78	6.6	187.503	-2.30641	0.32458	-7.10583	1.2e-12	2.72e-11	Down	tap	NC_000913.3	1969383	1970984	b1885	methyl-accepting chemotaxis protein Tap	K05877	GO:0006935:chemotaxis;GO:0007165:signal transduction	GO:0016021:integral component of membrane;GO:0005886:plasma membrane	GO:0004888:transmembrane signaling receptor activity	gnl|CDD|223910;COG0840, Tar, Methyl-accepting chemotaxis protein [Cell motility and secretion / Signal transduction mechanisms].
gene-b2663	1401	541	70.72	755	99.92	496	64.28	116	9.94	187	14.64	166	16.05	410.031	-2.29149	0.270921	-8.45815	2.72e-17	1.2e-15	Down	gabP	NC_000913.3	2794253	2795653	b2663	4-aminobutanoate:H(+) symporter	-	GO:0006974:cellular response to DNA damage stimulus;GO:0009450:gamma-aminobutyric acid catabolic process	GO:0016021:integral component of membrane;GO:0005886:plasma membrane	GO:0015185:gamma-aminobutyric acid transmembrane transporter activity	gnl|CDD|224038;COG1113, AnsP, Gamma-aminobutyrate permease and related permeases [Amino acid transport and metabolism].
gene-b1824	144	4338	5516.95	2443	3145.61	3512	4427.97	722	601.88	1110	845.19	851	800.6	2307.96	-2.27966	0.237219	-9.60995	7.26e-22	5.14e-20	Down	yobF	NC_000913.3	1907448	1907591	b1824	DUF2527 domain-containing protein YobF	-	-	-	-	-
gene-b3453	1317	3029	421.2	1136	159.93	2411	332.37	378	34.45	533	44.37	734	75.5	1464.99	-2.27153	0.357179	-6.35963	2.02e-10	3.26e-09	Down	ugpB	NC_000913.3	3591009	3592325	b3453	sn-glycerol 3-phosphate ABC transporter periplasmic binding protein	K05813	GO:0055085:transmembrane transport	GO:0042597:periplasmic space	-	gnl|CDD|224567;COG1653, UgpB, ABC-type sugar transport system, periplasmic component [Carbohydrate transport and metabolism].
gene-b4612	156	321	376.84	374	444.52	331	385.23	86	66.18	105	73.8	85	73.81	234.146	-2.26079	0.202256	-11.1778	5.24e-29	6.28e-27	Down	yrhD	NC_000913.3	3584404	3584559	b4612	uncharacterized protein YrhD	-	-	-	-	-
gene-b1515	993	32	5.9	56	10.46	26	4.75	9	1.09	11	1.21	11	1.5	26.4376	-2.25335	0.45005	-5.0069	5.53e-07	4.93e-06	Down	lsrD	NC_000913.3	1604047	1605039	b1515	Autoinducer-2 ABC transporter membrane subunit LsrD	K10557	-	GO:0016021:integral component of membrane;GO:0005886:plasma membrane	GO:0022857:transmembrane transporter activity	gnl|CDD|224093;COG1172, AraH, Ribose/xylose/arabinose/galactoside ABC-type transport systems, permease components [Carbohydrate transport and metabolism].
gene-b1886	1662	1470	161.98	848	94.6	2075	226.67	372	26.87	397	26.19	388	31.63	984.662	-2.2475	0.271568	-8.27601	1.27e-16	5.29e-15	Down	tar	NC_000913.3	1971030	1972691	b1886	methyl-accepting chemotaxis protein Tar	K05875	GO:0071230:cellular response to amino acid stimulus;GO:0006935:chemotaxis;GO:0009593:detection of chemical stimulus;GO:1901875:positive regulation of post-translational protein modification;GO:0051260:protein homooligomerization;GO:0050920:regulation of chemotaxis;GO:0007172:signal complex assembly;GO:0007165:signal transduction	GO:0005887:integral component of plasma membrane;GO:0098561:methyl accepting chemotaxis protein complex	GO:0043424:protein histidine kinase binding;GO:0042803:protein homodimerization activity;GO:0004888:transmembrane signaling receptor activity	gnl|CDD|223910;COG0840, Tar, Methyl-accepting chemotaxis protein [Cell motility and secretion / Signal transduction mechanisms].
gene-b3535	189	613	593.98	313	307.06	446	428.44	124	78.76	139	80.64	109	78.13	309.164	-2.23052	0.230535	-9.6754	3.84e-22	2.81e-20	Down	yhjR	NC_000913.3	3695997	3696185	b3535	PF10945 family protein YhjR	-	GO:0090540:bacterial cellulose biosynthetic process	-	-	-
gene-b1455	213	12	10.32	12	10.45	15	12.79	3	1.69	7	3.6	1	0.64	8.81031	-2.22266	0.658797	-3.37382	0.000741333	0.00315907	Down	yncH	NC_000913.3	1526940	1527152	b1455	DUF5445 domain-containing protein YncH	-	-	-	-	-
gene-b3587	324	120	67.83	96	54.94	116	65	17	6.3	37	12.52	36	15.05	75.6502	-2.22103	0.302295	-7.34725	2.02e-13	5.27e-12	Down	yiaW	NC_000913.3	3754105	3754428	b3587	DUF3302 domain-containing protein YiaW	-	-	GO:0016021:integral component of membrane;GO:0005886:plasma membrane	-	-
gene-b1194	735	311	77.49	145	36.58	385	95.1	92	15.03	88	13.13	54	9.95	188.882	-2.20594	0.297127	-7.42422	1.13e-13	3.09e-12	Down	ycgR	NC_000913.3	1243793	1244527	b1194	flagellar brake protein YcgR	-	GO:0071973:bacterial-type flagellum-dependent cell motility;GO:0071945:regulation of bacterial-type flagellum-dependent cell motility by regulation of motor speed	GO:0009425:bacterial-type flagellum basal body	GO:0035438:cyclic-di-GMP binding	gnl|CDD|227868;COG5581, COG5581, c-di-GMP-binding protein [Signal transduction mechanisms].
gene-b1469	1389	997	131.45	1550	206.91	855	111.76	342	29.56	410	32.36	243	23.7	791.799	-2.17787	0.259447	-8.39425	4.69e-17	2.05e-15	Down	narU	NC_000913.3	1542672	1544060	b1469	nitrate/nitrite transporter NarU	K02575	GO:0042128:nitrate assimilation	GO:0005887:integral component of plasma membrane;GO:0005886:plasma membrane	GO:0015112:nitrate transmembrane transporter activity;GO:0015113:nitrite transmembrane transporter activity	gnl|CDD|225133;COG2223, NarK, Nitrate/nitrite transporter [Inorganic ion transport and metabolism].
gene-b1517	876	100	20.91	109	23.07	53	10.98	4	0.55	37	4.63	32	4.95	60.7531	-2.17356	0.878677	-2.47367	0.0133733	0.037066	Down	lsrF	NC_000913.3	1606100	1606975	b1517	3-hydroxy-2%2C4-pentadione 5-phosphate thiolase	K08321	-	GO:0005737:cytoplasm	GO:0016829:lyase activity;GO:0016747:transferase activity, transferring acyl groups other than amino-acyl groups	gnl|CDD|224743;COG1830, FbaB, DhnA-type fructose-1,6-bisphosphate aldolase and related enzymes [Carbohydrate transport and metabolism].
gene-b0897	627	11948	3489.8	10369	3066.29	12594	3646.77	1484	284.12	4210	736.22	3943	851.93	7989.58	-2.17133	0.351763	-6.17271	6.71e-10	1.01e-08	Down	ycaC	NC_000913.3	944931	945557	b0897	putative hydrolase	-	-	GO:0005829:cytosol;GO:0016020:membrane	GO:0016787:hydrolase activity;GO:0042802:identical protein binding;GO:0016829:lyase activity	gnl|CDD|224254;COG1335, PncA, Amidases related to nicotinamidase [Secondary metabolites biosynthesis, transport, and catabolism].
gene-b3566	993	85	15.68	35	6.54	43	7.86	15	1.81	15	1.66	16	2.18	37.0518	-2.16227	0.395472	-5.46757	4.56e-08	5.02e-07	Down	xylF	NC_000913.3	3731131	3732123	b3566	xylose ABC transporter periplasmic binding protein	K10543	GO:0042732:D-xylose metabolic process;GO:0015753:D-xylose transmembrane transport	GO:0030288:outer membrane-bounded periplasmic space	GO:0048029:monosaccharide binding	gnl|CDD|226668;COG4213, XylF, ABC-type xylose transport system, periplasmic component [Carbohydrate transport and metabolism].
gene-b3507	531	73	25.18	73	25.49	109	37.27	22	4.97	38	7.85	15	3.83	58.325	-2.15054	0.31309	-6.86877	6.48e-12	1.3e-10	Down	dctR	NC_000913.3	3654683	3655213	b3507	putative DNA-binding transcriptional regulator DctR	-	GO:0043471:regulation of cellular carbohydrate catabolic process;GO:0006355:regulation of transcription, DNA-templated	-	GO:0003677:DNA binding	gnl|CDD|225360;COG2771, CsgD, DNA-binding HTH domain-containing proteins [Transcription].
gene-b3446	285	166	106.67	173	112.55	187	119.13	56	23.59	52	20.01	45	21.39	121.289	-2.14624	0.214589	-10.0016	1.5e-23	1.2e-21	Down	yrhB	NC_000913.3	3584759	3585043	b3446	putative heat shock chaperone	-	-	-	-	-
gene-b2877	579	2276	719.89	2776	888.96	2361	740.34	638	132.27	894	169.3	647	151.38	1719.03	-2.13732	0.201676	-10.5978	3.05e-26	2.87e-24	Down	mocA	NC_000913.3	3015160	3015738	b2877	molybdenum cofactor cytidylyltransferase	K07141	GO:1902760:Mo(VI)-molybdopterin cytosine dinucleotide biosynthetic process;GO:0006777:Mo-molybdopterin cofactor biosynthetic process	-	GO:0000287:magnesium ion binding;GO:0061602:molybdenum cofactor cytidylyltransferase activity;GO:0000166:nucleotide binding	gnl|CDD|224979;COG2068, COG2068, Uncharacterized MobA-related protein [General function prediction only].
gene-b4743	174	179	188.4	270	287.71	227	236.86	40	27.6	56	35.29	94	73.19	157.595	-2.13475	0.352567	-6.05489	1.41e-09	1.98e-08	Down	ynaL	NC_000913.3	1409308	1409481	b4743	protein YnaL	-	-	-	-	-
gene-b1800	1086	158	26.64	127	21.68	201	33.6	43	4.75	64	6.46	36	4.49	111.256	-2.13422	0.245928	-8.67823	4.02e-18	1.93e-16	Down	dmlA	NC_000913.3	1881912	1882997	b1800	D-malate/3-isopropylmalate dehydrogenase (decarboxylating)	K07246	GO:0006108:malate metabolic process	GO:0005737:cytoplasm	GO:0003862:3-isopropylmalate dehydrogenase activity;GO:0046553:D-malate dehydrogenase (decarboxylating) activity;GO:0000287:magnesium ion binding;GO:0051287:NAD binding;GO:0009027:tartrate dehydrogenase activity	gnl|CDD|223549;COG0473, LeuB, Isocitrate/isopropylmalate dehydrogenase [Amino acid transport and metabolism].
gene-b0304	1326	484	66.85	432	60.41	340	46.55	106	9.6	117	9.67	139	14.2	290.801	-2.1275	0.246826	-8.61941	6.73e-18	3.16e-16	Down	rclA	NC_000913.3	318676	320001	b0304	cupric reductase RclA	-	GO:0045454:cell redox homeostasis;GO:1901530:response to hypochlorite	GO:0005623:cell	GO:0009055:electron transfer activity;GO:0050660:flavin adenine dinucleotide binding;GO:0016668:oxidoreductase activity, acting on a sulfur group of donors, NAD(P) as acceptor	gnl|CDD|224169;COG1249, Lpd, Pyruvate/2-oxoglutarate dehydrogenase complex, dihydrolipoamide dehydrogenase (E3) component, and related enzymes [Energy production and conversion].
gene-b4188	276	6779	4498.1	2817	1892.44	7694	5061.22	1522	661.97	1477	586.77	1856	910.99	3918.65	-2.12685	0.325031	-6.54353	6.01e-11	1.07e-09	Down	yjfN	NC_000913.3	4416017	4416292	b4188	protease activator YjfN	-	-	GO:0042597:periplasmic space	-	-
gene-b2253	1158	704	111.34	839	134.34	514	80.59	204	21.15	260	24.62	156	18.25	479.375	-2.12312	0.234002	-9.07307	1.16e-19	6.67e-18	Down	arnB	NC_000913.3	2365910	2367067	b2253	UDP-4-amino-4-deoxy-L-arabinose aminotransferase	K07806	GO:0009245:lipid A biosynthetic process;GO:0009103:lipopolysaccharide biosynthetic process;GO:0046677:response to antibiotic	GO:0005737:cytoplasm	GO:0030170:pyridoxal phosphate binding;GO:0099620:UDP-4-amino-4-deoxy-L-arabinose aminotransferase	gnl|CDD|223476;COG0399, WecE, Predicted pyridoxal phosphate-dependent enzyme apparently involved in regulation of cell wall biogenesis [Cell envelope biogenesis, outer membrane].
gene-b3049	201	5330	4856.28	5435	5013.57	4931	4454.01	578	345.19	1632	890.26	2177	1467.27	3634.34	-2.12286	0.618984	-3.4296	0.000604482	0.00264102	Down	glgS	NC_000913.3	3191739	3191939	b3049	surface composition regulator	-	GO:1902201:negative regulation of bacterial-type flagellum-dependent cell motility;GO:1900191:negative regulation of single-species biofilm formation	-	-	-
gene-b0929	1089	9270	1558.92	4143	705.39	6450	1075.34	1054	116.18	1813	182.54	2630	327.17	4527.69	-2.11814	0.37637	-5.62782	1.82e-08	2.14e-07	Down	ompF	NC_000913.3	985894	986982	b0929	outer membrane porin F	K09476	GO:0006855:drug transmembrane transport;GO:0034220:ion transmembrane transport;GO:0070207:protein homotrimerization	GO:0009279:cell outer membrane;GO:0016021:integral component of membrane;GO:0034702:ion channel complex;GO:0046930:pore complex	GO:0042912:colicin transmembrane transporter activity;GO:0097718:disordered domain specific binding;GO:0015238:drug transmembrane transporter activity;GO:0042802:identical protein binding;GO:0005216:ion channel activity;GO:0015075:ion transmembrane transporter activity;GO:0015288:porin activity;GO:0047485:protein N-terminus binding	gnl|CDD|225744;COG3203, OmpC, Outer membrane protein (porin) [Cell envelope biogenesis, outer membrane].
gene-b3452	888	178	36.71	100	20.88	168	34.35	39	5.27	45	5.56	46	7.02	102.174	-2.11317	0.269057	-7.85398	4.03e-15	1.31e-13	Down	ugpA	NC_000913.3	3590024	3590911	b3452	sn-glycerol 3-phosphate ABC transporter membrane subunit UgpA	K05814	GO:0015794:glycerol-3-phosphate transmembrane transport;GO:0001407:glycerophosphodiester transmembrane transport	GO:0055052:ATP-binding cassette (ABC) transporter complex, substrate-binding subunit-containing;GO:0005886:plasma membrane	GO:0015169:glycerol-3-phosphate transmembrane transporter activity;GO:0001406:glycerophosphodiester transmembrane transporter activity	gnl|CDD|224096;COG1175, UgpA, ABC-type sugar transport systems, permease components [Carbohydrate transport and metabolism].
gene-b0647	555	5	1.65	8	2.67	7	2.29	3	0.65	1	0.2	2	0.49	4.6868	-2.10149	0.883307	-2.37912	0.0173541	0.0460892	Down	ybeT	NC_000913.3	678852	679406	b0647	Sel1 repeat-containing protein YbeT	-	-	-	-	gnl|CDD|223861;COG0790, COG0790, FOG: TPR repeat, SEL1 subfamily [General function prediction only].
gene-b1887	504	131	47.6	89	32.74	197	70.97	46	10.96	43	9.35	35	9.41	95.4797	-2.10056	0.289635	-7.25246	4.09e-13	1.01e-11	Down	cheW	NC_000913.3	1972836	1973339	b1887	chemotaxis protein CheW	K03408	GO:0006935:chemotaxis;GO:0007165:signal transduction	GO:0005737:cytoplasm	-	gnl|CDD|223905;COG0835, CheW, Chemotaxis signal transduction protein [Cell motility and secretion / Signal transduction mechanisms].
gene-b4679	84	6881	15001.8	8974	19808.5	7398	15990	1268	1812.06	2912	3801.07	2670	4306.04	5426.16	-2.09931	0.322998	-6.49946	8.06e-11	1.39e-09	Down	yohP	NC_000913.3	2228982	2229065	b4679	putative membrane protein YohP	-	-	-	-	-
gene-b4620	279	484	317.7	178	118.29	371	241.42	115	49.48	109	42.84	83	40.3	235.224	-2.09544	0.289019	-7.25019	4.16e-13	1.02e-11	Down	yjbT	NC_000913.3	4239777	4240055	b4620	PF17089 family protein YjbT	-	-	-	-	-
gene-b1441	1014	1073	193.79	576	105.32	856	153.27	110	13.02	274	29.63	332	44.36	575.065	-2.08558	0.56977	-3.66039	0.000251832	0.0012422	Down	ydcT	NC_000913.3	1512817	1513830	b1441	putative ABC transporter ATP-binding protein YdcT	K02052	-	GO:0043190:ATP-binding cassette (ABC) transporter complex	GO:0005524:ATP binding;GO:0016887:ATPase activity;GO:0022857:transmembrane transporter activity	gnl|CDD|226361;COG3842, PotA, ABC-type spermidine/putrescine transport systems, ATPase components [Amino acid transport and metabolism].
gene-b4227	957	1195	228.68	497	96.29	1021	193.7	276	34.62	283	32.42	247	34.96	619.691	-2.08336	0.262067	-7.94969	1.87e-15	6.41e-14	Down	ytfQ	NC_000913.3	4449962	4450918	b4227	galactofuranose ABC transporter periplasmic binding protein	-	GO:0015757:galactose transmembrane transport	GO:0030288:outer membrane-bounded periplasmic space	GO:0005534:galactose binding	gnl|CDD|224791;COG1879, RbsB, ABC-type sugar transport system, periplasmic component [Carbohydrate transport and metabolism].
gene-b1571	156	13	15.26	12	14.26	11	12.8	3	2.31	5	3.51	3	2.61	8.36129	-2.0821	0.645768	-3.22423	0.00126313	0.00501192	Down	ydfA	NC_000913.3	1648508	1648663	b1571	Qin prophage%3B DUF1391 domain-containing protein YdfA	-	-	-	-	-
gene-b1882	390	17	7.98	15	7.13	18	8.38	2	0.62	6	1.69	7	2.43	11.6662	-2.079	0.570265	-3.64567	0.000266692	0.00130507	Down	cheY	NC_000913.3	1967048	1967437	b1882	chemotaxis protein CheY	K03413	GO:0097588:archaeal or bacterial-type flagellum-dependent cell motility;GO:0006935:chemotaxis;GO:0000160:phosphorelay signal transduction system	GO:0005737:cytoplasm	GO:0046872:metal ion binding	gnl|CDD|223855;COG0784, CheY, FOG: CheY-like receiver [Signal transduction mechanisms].
gene-b3531	1107	139	23	91	15.24	130	21.32	38	4.12	35	3.47	36	4.41	83.2106	-2.07041	0.255829	-8.09293	5.82e-16	2.12e-14	Down	bcsZ	NC_000913.3	3689155	3690261	b3531	endo-1%2C4-D-glucanase	K01179	GO:0030245:cellulose catabolic process	GO:0005576:extracellular region	GO:0008810:cellulase activity	gnl|CDD|225940;COG3405, CelA, Endoglucanase Y [Carbohydrate transport and metabolism].
gene-b4139	1437	8430	1074.34	4118	531.34	5556	701.97	1799	150.28	2117	161.53	1581	149.05	4163.17	-2.06723	0.236322	-8.74752	2.18e-18	1.08e-16	Down	aspA	NC_000913.3	4366891	4368327	b4139	aspartate ammonia-lyase	K01744	GO:0006531:aspartate metabolic process;GO:0006099:tricarboxylic acid cycle	-	GO:0008797:aspartate ammonia-lyase activity	gnl|CDD|223958;COG1027, AspA, Aspartate ammonia-lyase [Amino acid transport and metabolism].
gene-b4267	1032	6	1.06	3	0.54	18	3.17	2	0.23	2	0.21	4	0.53	6.20156	-2.0589	0.855428	-2.40687	0.0160898	0.0431827	Down	idnD	NC_000913.3	4493375	4494406	b4267	L-idonate 5-dehydrogenase	-	GO:0019521:D-gluconate metabolic process;GO:0046183:L-idonate catabolic process	-	GO:0050572:L-idonate 5-dehydrogenase activity;GO:0046872:metal ion binding	gnl|CDD|223991;COG1063, Tdh, Threonine dehydrogenase and related Zn-dependent dehydrogenases [Amino acid transport and metabolism / General function prediction only].
gene-b0435	318	43866	25262.3	54106	31547.3	43732	24968	9991	3771.5	16237	5598.5	16779	7148.01	33256.1	-2.05206	0.288226	-7.1196	1.08e-12	2.47e-11	Down	bolA	NC_000913.3	454472	454789	b0435	DNA-binding transcriptional dual regulator BolA	-	-	-	GO:0003677:DNA binding	gnl|CDD|223349;COG0271, BolA, Stress-induced morphogen (activity unknown) [Signal transduction mechanisms].
gene-b1511	1593	1254	144.16	1419	165.16	725	82.63	208	15.67	308	21.2	493	41.93	801.018	-2.04617	0.587442	-3.48319	0.000495479	0.00221292	Down	lsrK	NC_000913.3	1598617	1600209	b1511	autoinducer-2 kinase	K11216	GO:0005975:carbohydrate metabolic process;GO:0009372:quorum sensing	GO:0005737:cytoplasm	GO:0071518:autoinducer-2 kinase activity;GO:0016773:phosphotransferase activity, alcohol group as acceptor	gnl|CDD|223996;COG1070, XylB, Sugar (pentulose and hexulose) kinases [Carbohydrate transport and metabolism].
gene-b2869	1779	1876	193.12	1057	110.16	1336	136.35	424	28.61	458	28.23	424	32.29	987.39	-2.04424	0.215137	-9.50204	2.06e-21	1.39e-19	Down	ygeV	NC_000913.3	3004008	3005786	b2869	putative sigma(54)-dependent transcriptional regulator YgeV	K07712	GO:0000160:phosphorelay signal transduction system;GO:0006355:regulation of transcription, DNA-templated;GO:0006351:transcription, DNA-templated	-	GO:0005524:ATP binding;GO:0043565:sequence-specific DNA binding;GO:0008134:transcription factor binding	gnl|CDD|226350;COG3829, RocR, Transcriptional regulator containing PAS, AAA-type ATPase, and DNA-binding domains [Transcription / Signal transduction mechanisms].
gene-b1923	1497	10550	1290.63	2983	369.47	9732	1180.3	2255	180.82	2396	175.49	2348	212.48	5308.68	-2.04213	0.352645	-5.7909	7e-09	8.72e-08	Down	fliC	NC_000913.3	2002110	2003606	b1923	flagellar filament structural protein	K02406	GO:0071973:bacterial-type flagellum-dependent cell motility	GO:0009420:bacterial-type flagellum filament;GO:0005576:extracellular region	GO:0005198:structural molecule activity	gnl|CDD|224263;COG1344, FlgL, Flagellin and related hook-associated proteins [Cell motility and secretion].
gene-b1376	435	10979	4622.17	5778	2462.82	10071	4203.35	1583	436.84	2939	740.8	3453	1075.36	6188.93	-2.03684	0.338978	-6.00876	1.87e-09	2.57e-08	Down	uspF	NC_000913.3	1435185	1435619	b1376	nucleotide binding filament protein	-	GO:0007155:cell adhesion;GO:0006979:response to oxidative stress	-	GO:0005524:ATP binding	gnl|CDD|223662;COG0589, UspA, Universal stress protein UspA and related nucleotide-binding proteins [Signal transduction mechanisms].
gene-b1487	1551	1537	181.48	777	92.89	799	93.53	247	19.12	314	22.2	376	32.84	720.741	-2.0366	0.300658	-6.77381	1.25e-11	2.42e-10	Down	ddpA	NC_000913.3	1560931	1562481	b1487	putative D%2CD-dipeptide ABC transporter periplasmic binding protein	K02035	GO:0015031:protein transport;GO:0055085:transmembrane transport	GO:0043190:ATP-binding cassette (ABC) transporter complex;GO:0042597:periplasmic space	-	gnl|CDD|223818;COG0747, DdpA, ABC-type dipeptide transport system, periplasmic component [Amino acid transport and metabolism].
gene-b1490	1383	4655	616.41	5728	767.94	3933	516.31	1198	103.98	1765	139.93	1513	148.21	3374.4	-2.03436	0.249402	-8.15694	3.44e-16	1.29e-14	Down	dosC	NC_000913.3	1565758	1567140	b1490	diguanylate cyclase DosC	-	-	-	GO:0052621:diguanylate cyclase activity;GO:0005525:GTP binding;GO:0020037:heme binding;GO:0046872:metal ion binding;GO:0019825:oxygen binding	gnl|CDD|225109;COG2199, COG2199, c-di-GMP synthetase (diguanylate cyclase, GGDEF domain) [Signal transduction mechanisms].
gene-b1677	237	120704	93270.8	90776	71017.7	112119	85890.1	28324	14346.3	36421	16849.9	34952	19978.8	75299.2	-2.02862	0.219808	-9.22904	2.73e-20	1.66e-18	Down	lpp	NC_000913.3	1757421	1757657	b1677	murein lipoprotein	-	-	GO:0009279:cell outer membrane	-	gnl|CDD|226689;COG4238, COG4238, Murein lipoprotein [Cell envelope biogenesis, outer membrane].
gene-b1513	1536	152	18.12	114	13.76	73	8.63	26	2.03	24	1.71	52	4.59	79.6467	-2.02496	0.391559	-5.17154	2.32e-07	2.25e-06	Down	lsrA	NC_000913.3	1601490	1603025	b1513	Autoinducer-2 ABC transporter ATP binding subunit	K10558	GO:1905887:autoinducer AI-2 transmembrane transport	GO:0016021:integral component of membrane;GO:0005886:plasma membrane	GO:0005524:ATP binding;GO:0042626:ATPase activity, coupled to transmembrane movement of substances	gnl|CDD|224053;COG1129, MglA, ABC-type sugar transport system, ATPase component [Carbohydrate transport and metabolism].
gene-b3709	1248	322	47.25	242	35.95	327	47.57	104	10	97	8.52	81	8.79	207.587	-2.01699	0.188463	-10.7023	9.93e-27	1.02e-24	Down	tnaB	NC_000913.3	3890236	3891483	b3709	tryptophan:H(+) symporter TnaB	-	GO:0003333:amino acid transmembrane transport;GO:0006569:tryptophan catabolic process	GO:0005887:integral component of plasma membrane;GO:0005886:plasma membrane	GO:0015173:aromatic amino acid transmembrane transporter activity;GO:0015293:symporter activity	gnl|CDD|223884;COG0814, SdaC, Amino acid permeases [Amino acid transport and metabolism].
gene-b1810	300	2773	1692.78	3452	2133.5	2824	1709.05	548	219.28	1089	398.02	1165	526.08	2134.8	-2.01439	0.317617	-6.3422	2.27e-10	3.64e-09	Down	yoaC	NC_000913.3	1894133	1894432	b1810	DUF1889 domain-containing protein YoaC	-	-	-	-	-
gene-b3078	1434	29	3.7	15	1.94	46	5.82	11	0.92	14	1.07	4	0.38	20.6436	-2.01429	0.489989	-4.11088	3.94e-05	0.00023235	Down	ygjI	NC_000913.3	3226234	3227667	b3078	putative transporter YgjI	-	-	GO:0016021:integral component of membrane;GO:0005886:plasma membrane	GO:0022857:transmembrane transporter activity	gnl|CDD|223605;COG0531, PotE, Amino acid transporters [Amino acid transport and metabolism].
gene-b0131	381	2507	1205.04	3481	1694.04	2425	1155.58	878	276.63	963	277.14	847	301.17	1992.34	-2.01259	0.227	-8.86601	7.58e-19	4e-17	Down	panD	NC_000913.3	146314	146694	b0131	aspartate 1-decarboxylase proenzyme	K01579	GO:0006523:alanine biosynthetic process;GO:0015940:pantothenate biosynthetic process	GO:0005737:cytoplasm	GO:0004068:aspartate 1-decarboxylase activity	gnl|CDD|223922;COG0853, PanD, Aspartate 1-decarboxylase [Coenzyme metabolism].
gene-b4199	276	6002	3982.53	7016	4713.29	11631	7651.04	3168	1377.87	2750	1092.49	2099	1030.27	5776.53	-1.98728	0.25023	-7.94182	1.99e-15	6.78e-14	Down	yjfY	NC_000913.3	4424516	4424791	b4199	DUF1471 domain-containing protein YjfY	-	-	GO:0042597:periplasmic space	-	-
gene-b1543	1284	161	22.96	182	26.28	169	23.9	67	6.26	59	5.04	42	4.43	120.817	-1.98533	0.220032	-9.02292	1.83e-19	1.03e-17	Down	ydfJ	NC_000913.3	1631002	1632285	b1543	putative transporter YdfJ	-	-	GO:0016021:integral component of membrane;GO:0005886:plasma membrane	GO:0005267:potassium channel activity;GO:0015293:symporter activity	gnl|CDD|223553;COG0477, ProP, Permeases of the major facilitator superfamily [Carbohydrate transport and metabolism / Amino acid transport and metabolism / Inorganic ion transport and metabolism / General function prediction only].
gene-b1341	1233	1438	213.58	2360	354.89	1006	148.13	449	43.71	562	49.98	571	62.74	1155.42	-1.96275	0.321246	-6.10981	9.98e-10	1.46e-08	Down	dgcM	NC_000913.3	1406563	1407795	b1341	diguanylate cyclase DgcM	-	GO:0051091:positive regulation of DNA-binding transcription factor activity;GO:1900233:positive regulation of single-species biofilm formation on inanimate substrate	-	GO:0052621:diguanylate cyclase activity;GO:0005525:GTP binding;GO:0042802:identical protein binding;GO:0046872:metal ion binding	gnl|CDD|225109;COG2199, COG2199, c-di-GMP synthetase (diguanylate cyclase, GGDEF domain) [Signal transduction mechanisms].
gene-b4452	106	114	196.96	117	204.66	139	238.08	40	45.3	70	72.41	17	21.73	87.0308	-1.95897	0.314111	-6.23655	4.47e-10	6.88e-09	Down	gadY	NC_000913.3	3664864	3664969	b4452	small regulatory RNA GadY	-	-	-	-	-
gene-b1634	1503	374	45.57	365	45.03	477	57.62	137	10.94	155	11.31	113	10.19	286.82	-1.95133	0.180845	-10.7901	3.83e-27	4.14e-25	Down	dtpA	NC_000913.3	1712769	1714271	b1634	dipeptide/tripeptide:H(+) symporter DtpA	-	GO:0015031:protein transport	GO:0016021:integral component of membrane;GO:0005887:integral component of plasma membrane;GO:0005886:plasma membrane	GO:0071916:dipeptide transmembrane transporter activity;GO:0035673:oligopeptide transmembrane transporter activity;GO:1904680:peptide transmembrane transporter activity;GO:0015333:peptide:proton symporter activity;GO:0042937:tripeptide transmembrane transporter activity	gnl|CDD|225646;COG3104, PTR2, Dipeptide/tripeptide permease [Amino acid transport and metabolism].
gene-b3270	1104	45	7.46	26	4.37	45	7.4	13	1.41	11	1.09	14	1.72	27.2376	-1.95018	0.388491	-5.01988	5.17e-07	4.63e-06	Down	yhdY	NC_000913.3	3421325	3422428	b3270	putative ABC transporter membrane subunit YhdY	K09971	GO:0006865:amino acid transport	GO:0043190:ATP-binding cassette (ABC) transporter complex;GO:0005887:integral component of plasma membrane;GO:0005886:plasma membrane	GO:0022857:transmembrane transporter activity	gnl|CDD|223836;COG0765, HisM, ABC-type amino acid transport system, permease component [Amino acid transport and metabolism].
gene-b0301	594	19	5.86	18	5.62	21	6.42	6	1.21	4	0.74	9	2.05	13.8215	-1.94574	0.517973	-3.75645	0.000172341	0.000880242	Down	rclC	NC_000913.3	317726	318319	b0301	reactive chlorine species resistance protein C	-	GO:1901530:response to hypochlorite	GO:0016021:integral component of membrane;GO:0005886:plasma membrane	-	gnl|CDD|225601;COG3059, COG3059, Predicted membrane protein [Function unknown].
gene-b1426	225	92	74.88	62	51.09	73	58.91	17	9.07	25	12.18	32	19.27	53.6468	-1.94406	0.324999	-5.98172	2.21e-09	2.97e-08	Down	ydcH	NC_000913.3	1498651	1498875	b1426	protein YdcH	-	-	-	-	gnl|CDD|225397;COG2841, COG2841, Uncharacterized protein conserved in bacteria [Function unknown].
gene-b4594	186	16	15.75	10	9.97	18	17.57	8	5.16	5	2.95	2	1.46	10.2722	-1.93003	0.592208	-3.25904	0.00111789	0.00448924	Down	ymgJ	NC_000913.3	1223264	1223449	b4594	uncharacterized protein YmgJ	-	-	-	-	-
gene-b3291	411	2059	917.46	1705	769.18	1660	733.29	534	155.97	664	177.14	610	201.06	1285.25	-1.92761	0.193936	-9.93938	2.81e-23	2.2e-21	Down	mscL	NC_000913.3	3438024	3438434	b3291	large conductance mechanosensitive channel	-	GO:0034220:ion transmembrane transport	GO:0005887:integral component of plasma membrane	GO:0008381:mechanosensitive ion channel activity	gnl|CDD|224881;COG1970, MscL, Large-conductance mechanosensitive channel [Cell envelope biogenesis, outer membrane].
gene-b1264	1563	378	44.29	97	11.51	375	43.56	109	8.37	119	8.35	61	5.29	197.014	-1.91746	0.374907	-5.1145	3.15e-07	2.94e-06	Down	trpE	NC_000913.3	1321384	1322946	b1264	anthranilate synthase subunit TrpE	K01657	GO:0000162:tryptophan biosynthetic process	GO:0005829:cytosol	GO:0004049:anthranilate synthase activity;GO:0046872:metal ion binding	gnl|CDD|223225;COG0147, TrpE, Anthranilate/para-aminobenzoate synthases component I [Amino acid transport and metabolism / Coenzyme metabolism].
gene-b0303	237	23	17.77	16	12.52	19	14.56	7	3.55	9	4.16	4	2.29	13.6684	-1.91154	0.501654	-3.81048	0.000138696	0.000725552	Down	rclB	NC_000913.3	318331	318567	b0303	DUF1471 domain-containing protein RclB	-	GO:1901530:response to hypochlorite	GO:0042597:periplasmic space	-	-
gene-b1480	138	18442	24473.8	20097	27002	21137	27808.4	4773	4151.88	8390	6666.17	7305	7171.13	14270.3	-1.88397	0.257662	-7.31177	2.64e-13	6.74e-12	Down	sra	NC_000913.3	1555826	1555963	b1480	30S ribosomal subunit protein S22	-	GO:0006412:translation	GO:0005840:ribosome	GO:0003735:structural constituent of ribosome	-
gene-b2254	969	118	22.3	100	19.13	38	7.12	24	2.97	33	3.73	32	4.47	61.6629	-1.87682	0.397058	-4.72682	2.28e-06	1.78e-05	Down	arnC	NC_000913.3	2367071	2368039	b2254	undecaprenyl-phosphate 4-deoxy-4-formamido-L-arabinose transferase	K10012	GO:0036108:4-amino-4-deoxy-alpha-L-arabinopyranosyl undecaprenyl phosphate biosynthetic process;GO:0009245:lipid A biosynthetic process;GO:0009103:lipopolysaccharide biosynthetic process;GO:0046677:response to antibiotic	GO:0016021:integral component of membrane;GO:0005886:plasma membrane	GO:0016780:phosphotransferase activity, for other substituted phosphate groups;GO:0099621:undecaprenyl-phosphate 4-deoxy-4-formamido-L-arabinose transferase activity	gnl|CDD|223539;COG0463, WcaA, Glycosyltransferases involved in cell wall biogenesis [Cell envelope biogenesis, outer membrane].
gene-b1889	927	326	64.4	236	47.2	562	110.07	118	15.28	134	15.85	132	19.29	265.558	-1.87565	0.28656	-6.54541	5.93e-11	1.06e-09	Down	motB	NC_000913.3	1975329	1976255	b1889	motility protein B	K02557	GO:0097588:archaeal or bacterial-type flagellum-dependent cell motility;GO:0006935:chemotaxis	GO:0016021:integral component of membrane;GO:0005886:plasma membrane	-	gnl|CDD|224279;COG1360, MotB, Flagellar motor protein [Cell motility and secretion].
gene-b1925	411	34	15.15	27	12.18	50	22.09	18	5.26	12	3.2	9	2.97	26.2869	-1.87449	0.395568	-4.73872	2.15e-06	1.69e-05	Down	fliS	NC_000913.3	2005303	2005713	b1925	flagellar biosynthesis protein FliS	K02422	GO:0044780:bacterial-type flagellum assembly;GO:0071973:bacterial-type flagellum-dependent cell motility	GO:0005829:cytosol	-	gnl|CDD|224433;COG1516, FliS, Flagellin-specific chaperone FliS [Cell motility and secretion / Intracellular trafficking and secretion / Posttranslational modification, protein turnover, chaperones].
gene-b4299	789	44	10.21	23	5.4	31	7.13	8	1.22	24	3.34	4	0.69	23.1303	-1.84948	0.479288	-3.85881	0.00011394	0.000603354	Down	yjhI	NC_000913.3	4525015	4525803	b4299	KpLE2 phage-like element%3B putative DNA-binding transcriptional regulator YjhI	-	GO:0006355:regulation of transcription, DNA-templated;GO:0006351:transcription, DNA-templated	-	GO:0003677:DNA binding	gnl|CDD|224332;COG1414, IclR, Transcriptional regulator [Transcription].
gene-b2310	783	8313	1944.32	3098	733.61	4797	1112.3	1746	267.68	2272	318.16	1718	297.24	3835.13	-1.83566	0.292517	-6.27541	3.49e-10	5.44e-09	Down	argT	NC_000913.3	2427009	2427791	b2310	lysine/arginine/ornithine ABC transporter periplasmic binding protein	K10013	GO:0006995:cellular response to nitrogen starvation;GO:0009267:cellular response to starvation;GO:0071294:cellular response to zinc ion;GO:1902022:L-lysine transport;GO:0015822:ornithine transport	GO:0030288:outer membrane-bounded periplasmic space	-	gnl|CDD|223904;COG0834, HisJ, ABC-type amino acid transport/signal transduction systems, periplasmic component/domain [Amino acid transport and metabolism / Signal transduction mechanisms].
gene-b4355	1656	297	32.84	168	18.81	356	39.03	86	6.23	107	7.08	100	8.18	195.596	-1.81544	0.265459	-6.83887	7.98e-12	1.59e-10	Down	tsr	NC_000913.3	4591657	4593312	b4355	methyl-accepting chemotaxis protein Tsr	K05874	GO:0048870:cell motility;GO:0071230:cellular response to amino acid stimulus;GO:0006935:chemotaxis;GO:0009593:detection of chemical stimulus;GO:0051260:protein homooligomerization;GO:0043113:receptor clustering;GO:1902021:regulation of bacterial-type flagellum-dependent cell motility;GO:0050920:regulation of chemotaxis;GO:0032110:regulation of protein histidine kinase activity;GO:0043200:response…	GO:0005887:integral component of plasma membrane;GO:0098561:methyl accepting chemotaxis protein complex;GO:0005886:plasma membrane	GO:0043424:protein histidine kinase binding;GO:0042803:protein homodimerization activity;GO:0004888:transmembrane signaling receptor activity	gnl|CDD|223910;COG0840, Tar, Methyl-accepting chemotaxis protein [Cell motility and secretion / Signal transduction mechanisms].
gene-b3995	477	7648	2936.31	6209	2413.5	6011	2287.92	2327	585.61	2759	634.2	2157	612.6	4786.17	-1.8136	0.170465	-10.6391	1.96e-26	1.88e-24	Down	rsd	NC_000913.3	4196332	4196808	b3995	regulator of sigma D	-	GO:0006355:regulation of transcription, DNA-templated	GO:0005737:cytoplasm	-	gnl|CDD|225702;COG3160, Rsd, Regulator of sigma D [Transcription].
gene-b2977	405	39	17.64	38	17.4	40	17.93	13	3.85	10	2.71	19	6.36	28.4392	-1.81192	0.383828	-4.72066	2.35e-06	1.82e-05	Down	glcG	NC_000913.3	3123827	3124231	b2977	putative heme-binding protein GlcG	-	-	-	-	gnl|CDD|225734;COG3193, GlcG, Uncharacterized protein, possibly involved in utilization of glycolate and propanediol [General function prediction only].
gene-b1927	1488	5355	659.07	5255	654.81	3967	484.03	1386	111.81	1942	143.1	1931	175.8	3534.09	-1.80778	0.251341	-7.19253	6.36e-13	1.52e-11	Down	amyA	NC_000913.3	2006156	2007643	b1927	alpha-amylase	K01176	GO:0005975:carbohydrate metabolic process	GO:0005737:cytoplasm	GO:0004556:alpha-amylase activity;GO:0103025:alpha-amylase activity (releasing maltohexaose);GO:0005509:calcium ion binding	gnl|CDD|223443;COG0366, AmyA, Glycosidases [Carbohydrate transport and metabolism].
gene-b4000	273	2131	1429.53	1508	1024.19	1705	1133.9	759	333.74	730	293.19	488	242.16	1284.05	-1.80679	0.169504	-10.6593	1.58e-26	1.59e-24	Down	hupA	NC_000913.3	4200281	4200553	b4000	DNA-binding protein HU-alpha	-	GO:0030261:chromosome condensation	-	GO:0003677:DNA binding	gnl|CDD|223847;COG0776, HimA, Bacterial nucleoid DNA-binding protein [DNA replication, recombination, and repair].
gene-b0512	1362	87	11.7	85	11.57	85	11.33	23	2.03	38	3.06	33	3.28	62.2642	-1.80673	0.277656	-6.50706	7.66e-11	1.32e-09	Down	allB	NC_000913.3	539147	540508	b0512	allantoinase	K01466	GO:0000256:allantoin catabolic process;GO:0006144:purine nucleobase metabolic process	-	GO:0004038:allantoinase activity;GO:0050897:cobalt ion binding;GO:0008270:zinc ion binding	gnl|CDD|223122;COG0044, PyrC, Dihydroorotase and related cyclic amidohydrolases [Nucleotide transport and metabolism].
gene-b1259	180	13853	14094.3	7092	7305.33	14116	14238.1	6022	4016.07	6417	3908.88	1161	873.79	8355.88	-1.80241	0.634519	-2.8406	0.00450291	0.0150158	Down	yciG	NC_000913.3	1315856	1316035	b1259	stress-induced bacterial acidophilic repeat motifs-containing protein YciG	-	GO:0071978:bacterial-type flagellum-dependent swarming motility	-	-	gnl|CDD|226252;COG3729, GsiB, General stress protein [General function prediction only].
gene-b2661	1449	1155	145.98	1350	172.75	848	106.25	354	29.33	476	36.02	417	38.99	819.729	-1.78571	0.242618	-7.36016	1.84e-13	4.81e-12	Down	gabD	NC_000913.3	2791273	2792721	b2661	succinate-semialdehyde dehydrogenase (NADP(+)) GabD	K00135	GO:0009450:gamma-aminobutyric acid catabolic process;GO:0019477:L-lysine catabolic process	-	GO:0047949:glutarate-semialdehyde dehydrogenase (NAD+) activity;GO:0004777:succinate-semialdehyde dehydrogenase (NAD+) activity;GO:0009013:succinate-semialdehyde dehydrogenase [NAD(P)+] activity	gnl|CDD|223944;COG1012, PutA, NAD-dependent aldehyde dehydrogenases [Energy production and conversion].
gene-b3533	2619	313	21.89	254	17.98	248	17.19	100	4.58	83	3.47	115	5.95	197.75	-1.77863	0.242342	-7.33936	2.15e-13	5.52e-12	Down	bcsA	NC_000913.3	3692618	3695236	b3533	cellulose synthase catalytic subunit	K00694	GO:0090540:bacterial cellulose biosynthetic process;GO:0006011:UDP-glucose metabolic process	GO:0016021:integral component of membrane;GO:0005886:plasma membrane	GO:0016760:cellulose synthase (UDP-forming) activity;GO:0035438:cyclic-di-GMP binding	gnl|CDD|224136;COG1215, COG1215, Glycosyltransferases, probably involved in cell wall biogenesis [Cell envelope biogenesis, outer membrane].
gene-b2272	504	56	20.35	39	14.35	42	15.13	20	4.76	15	3.26	17	4.57	33.3157	-1.75032	0.341518	-5.12511	2.97e-07	2.81e-06	Down	yfbM	NC_000913.3	2386934	2387437	b2272	DUF1877 domain-containing protein YfbM	-	-	-	-	-
gene-b4518	174	5842	6148.72	7892	8409.72	12618	13166	4828	3330.82	4573	2881.68	1215	945.96	6409.82	-1.74958	0.378693	-4.62005	3.84e-06	2.86e-05	Down	ymdF	NC_000913.3	1068081	1068254	b4518	stress-induced bacterial acidophilic repeat motifs-containing protein YmdF	-	-	-	-	gnl|CDD|226252;COG3729, GsiB, General stress protein [General function prediction only].
gene-b0507	1782	124	12.74	148	15.4	125	12.74	51	3.44	47	2.89	53	4.03	97.4998	-1.74904	0.24948	-7.01071	2.37e-12	5.15e-11	Down	gcl	NC_000913.3	533916	535697	b0507	glyoxylate carboligase	K01608	GO:0046296:glycolate catabolic process;GO:0009436:glyoxylate catabolic process	-	GO:0000287:magnesium ion binding;GO:0009028:tartronate-semialdehyde synthase activity;GO:0030976:thiamine pyrophosphate binding	gnl|CDD|226469;COG3960, COG3960, Glyoxylate carboligase [General function prediction only].
gene-b0679	1947	2433	228.85	1298	123.61	1968	183.51	706	43.53	681	38.35	742	51.63	1375.38	-1.74076	0.237078	-7.34256	2.1e-13	5.42e-12	Down	nagE	NC_000913.3	703944	705890	b0679	N-acetylglucosamine-specific PTS enzyme IIABC component	K02802	GO:0006974:cellular response to DNA damage stimulus;GO:0015764:N-acetylglucosamine transport;GO:0009401:phosphoenolpyruvate-dependent sugar phosphotransferase system	GO:0016021:integral component of membrane;GO:0019866:organelle inner membrane;GO:0005886:plasma membrane	GO:0016301:kinase activity;GO:0046872:metal ion binding;GO:0015572:N-acetylglucosamine transmembrane transporter activity;GO:0008982:protein-N(PI)-phosphohistidine-sugar phosphotransferase activity;GO:0090586:protein-phosphocysteine-N-acetylglucosamine phosphotransferase system transporter activity	gnl|CDD|224183;COG1263, PtsG, Phosphotransferase system IIC components, glucose/maltose/N-acetylglucosamine-specific [Carbohydrate transport and metabolism].
gene-b1478	1011	6890	1248.07	6057	1110.84	5143	923.59	1587	188.43	2549	276.45	2659	356.3	4422.45	-1.73595	0.274546	-6.32298	2.57e-10	4.11e-09	Down	adhP	NC_000913.3	1552828	1553838	b1478	ethanol dehydrogenase/alcohol dehydrogenase	K13953	GO:0046187:acetaldehyde catabolic process;GO:0006974:cellular response to DNA damage stimulus;GO:0045471:response to ethanol	-	GO:0004022:alcohol dehydrogenase (NAD) activity;GO:0008270:zinc ion binding	gnl|CDD|223992;COG1064, AdhP, Zn-dependent alcohol dehydrogenases [General function prediction only].
gene-b0898	1149	420	66.94	572	92.3	510	80.59	246	25.7	215	20.52	139	16.39	370.299	-1.7159	0.21265	-8.06916	7.08e-16	2.53e-14	Down	ycaD	NC_000913.3	945871	947019	b0898	putative transporter YcaD	-	GO:0055085:transmembrane transport	GO:0016021:integral component of membrane;GO:0005886:plasma membrane	GO:0005215:transporter activity	gnl|CDD|223553;COG0477, ProP, Permeases of the major facilitator superfamily [Carbohydrate transport and metabolism / Amino acid transport and metabolism / Inorganic ion transport and metabolism / General function prediction only].
gene-b1537	519	1802	635.86	2287	817.04	1747	611.14	664	153.58	992	209.57	661	172.54	1441.94	-1.71202	0.217234	-7.881	3.25e-15	1.09e-13	Down	ydeJ	NC_000913.3	1624773	1625291	b1537	PF02464 family protein YdeJ	-	-	-	-	gnl|CDD|224463;COG1546, CinA, Uncharacterized protein (competence- and mitomycin-induced) [General function prediction only].
gene-b2094	453	458	185.16	160	65.49	287	115.03	138	36.57	146	35.34	75	22.43	218.162	-1.70446	0.307906	-5.53566	3.1e-08	3.5e-07	Down	gatA	NC_000913.3	2174597	2175049	b2094	galactitol-specific PTS enzyme IIA component	K02773	GO:0019402:galactitol metabolic process;GO:0009401:phosphoenolpyruvate-dependent sugar phosphotransferase system	GO:0005737:cytoplasm	GO:0016301:kinase activity	gnl|CDD|224676;COG1762, PtsN, Phosphotransferase system mannitol/fructose-specific IIA domain (Ntr-type) [Carbohydrate transport and metabolism / Signal transduction mechanisms].
gene-b1675	210	456	397.67	443	391.14	482	416.72	112	64.02	168	87.72	241	155.47	339.378	-1.70277	0.306537	-5.55484	2.78e-08	3.19e-07	Down	fumD	NC_000913.3	1754932	1755141	b1675	fumarase D	-	-	-	GO:0004333:fumarate hydratase activity	-
gene-b1798	639	52	14.9	50	14.51	61	17.33	17	3.19	29	4.98	19	4.03	40.0343	-1.69284	0.313383	-5.40183	6.6e-08	7.07e-07	Down	leuE	NC_000913.3	1880121	1880759	b1798	leucine exporter	-	GO:0006865:amino acid transport	GO:0016021:integral component of membrane;GO:0005886:plasma membrane	-	gnl|CDD|224199;COG1280, RhtB, Putative threonine efflux protein [Amino acid transport and metabolism].
gene-b1883	1050	30	5.23	28	4.94	64	11.07	19	2.17	19	1.98	11	1.42	29.7115	-1.68559	0.403345	-4.17903	2.93e-05	0.000177665	Down	cheB	NC_000913.3	1967452	1968501	b1883	protein-glutamate methylesterase/protein glutamine deamidase	K03412	GO:0006935:chemotaxis;GO:0018277:protein deamination;GO:0006482:protein demethylation	GO:0005829:cytosol;GO:0005886:plasma membrane	GO:1990827:deaminase binding;GO:0000156:phosphorelay response regulator activity;GO:0008984:protein-glutamate methylesterase activity;GO:0050568:protein-glutamine glutaminase activity	gnl|CDD|225111;COG2201, CheB, Chemotaxis response regulator containing a CheY-like receiver domain and a methylesterase domain [Cell motility and secretion / Signal transduction mechanisms].
gene-b4280	1119	265	43.37	199	32.97	199	32.29	77	8.26	110	10.78	78	9.44	162.842	-1.6849	0.213213	-7.90244	2.73e-15	9.23e-14	Down	nanY	NC_000913.3	4505287	4506405	b4280	KpLE2 phage-like element%3B 2%2C7-anhydro-N-acetylneuraminate hydratase	-	GO:0006974:cellular response to DNA damage stimulus	-	GO:0016491:oxidoreductase activity	gnl|CDD|223745;COG0673, MviM, Predicted dehydrogenases and related proteins [General function prediction only].
gene-b1003	228	870	698.81	1180	959.6	1350	1075.01	347	182.7	468	225.06	516	306.59	840.754	-1.68129	0.26426	-6.36225	1.99e-10	3.22e-09	Down	yccJ	NC_000913.3	1066864	1067091	b1003	PF13993 family protein YccJ	K03809	-	-	-	-
gene-b2028	1167	1279	200.71	1653	262.63	1258	195.71	473	48.65	746	70.09	483	56.07	1040.88	-1.68067	0.222364	-7.5582	4.09e-14	1.2e-12	Down	ugd	NC_000913.3	2098447	2099613	b2028	UDP-glucose 6-dehydrogenase	K00012	GO:0009242:colanic acid biosynthetic process;GO:0009103:lipopolysaccharide biosynthetic process;GO:0006065:UDP-glucuronate biosynthetic process	-	GO:0051287:NAD binding;GO:0003979:UDP-glucose 6-dehydrogenase activity	gnl|CDD|223936;COG1004, Ugd, Predicted UDP-glucose 6-dehydrogenase [Cell envelope biogenesis, outer membrane].
gene-b3764	339	1977	1068.02	1570	858.7	1802	965.09	806	285.41	820	265.22	538	215	1313.47	-1.67962	0.148109	-11.3404	8.27e-30	1.05e-27	Down	maoP	NC_000913.3	3948086	3948424	b3764	macrodomain Ori protein	-	-	-	-	gnl|CDD|225627;COG3085, COG3085, Uncharacterized protein conserved in bacteria [Function unknown].
gene-b3001	1041	415	73.01	189	33.66	296	51.62	108	12.45	155	16.33	97	12.62	218.912	-1.67779	0.259369	-6.46875	9.88e-11	1.66e-09	Down	gpr	NC_000913.3	3147897	3148937	b3001	L-glyceraldehyde 3-phosphate reductase	-	GO:0006974:cellular response to DNA damage stimulus;GO:0051596:methylglyoxal catabolic process	-	GO:0016616:oxidoreductase activity, acting on the CH-OH group of donors, NAD or NADP as acceptor	gnl|CDD|223739;COG0667, Tas, Predicted oxidoreductases (related to aryl-alcohol dehydrogenases) [Energy production and conversion].
gene-b3214	765	20	4.79	10	2.42	40	9.49	12	1.88	9	1.29	7	1.24	16.9431	-1.67292	0.524701	-3.18834	0.00143092	0.00559044	Down	gltF	NC_000913.3	3361176	3361940	b3214	periplasmic protein GltF	-	-	GO:0016021:integral component of membrane;GO:0030288:outer membrane-bounded periplasmic space;GO:0005886:plasma membrane	-	-
gene-b4724	189	673	652.12	493	483.65	849	815.56	272	172.76	391	226.83	167	119.7	492.813	-1.6702	0.238812	-6.99377	2.68e-12	5.78e-11	Down	ynfQ	NC_000913.3	1638256	1638444	b4724	Qin prophage%3B protein YnfQ	-	-	-	-	-
gene-b4189	330	15386	8538.55	6950	3904.94	14642	8055.62	3778	1374.3	5630	1870.63	5075	2083.38	8987.97	-1.66861	0.293199	-5.69105	1.26e-08	1.52e-07	Down	bsmA	NC_000913.3	4416441	4416770	b4189	DUF1471 domain-containing putative lipoprotein BsmA	-	GO:0006974:cellular response to DNA damage stimulus;GO:0042542:response to hydrogen peroxide;GO:0044010:single-species biofilm formation	GO:0005886:plasma membrane	-	-
gene-b0328	672	45	12.26	40	11.04	52	14.05	15	2.68	26	4.24	15	3.02	33.7397	-1.66031	0.334102	-4.96948	6.71e-07	5.82e-06	Down	yahN	NC_000913.3	345666	346337	b0328	putative amino acid exporter YahN	-	GO:0006865:amino acid transport	GO:0016021:integral component of membrane;GO:0005886:plasma membrane	-	gnl|CDD|224199;COG1280, RhtB, Putative threonine efflux protein [Amino acid transport and metabolism].
gene-b3371	1023	52	9.31	54	9.79	41	7.28	20	2.35	15	1.61	24	3.18	36.6973	-1.66021	0.350145	-4.74149	2.12e-06	1.67e-05	Down	frlB	NC_000913.3	3501268	3502290	b3371	fructoselysine 6-phosphate deglycase	-	GO:1901135:carbohydrate derivative metabolic process	-	GO:0097367:carbohydrate derivative binding;GO:0016836:hydro-lyase activity;GO:0016787:hydrolase activity;GO:0042802:identical protein binding	gnl|CDD|225132;COG2222, AgaS, Predicted phosphosugar isomerases [Cell envelope biogenesis, outer membrane].
gene-b3514	3114	224	13.17	228	13.58	169	9.85	62	2.39	107	3.77	84	3.65	154.511	-1.65546	0.255673	-6.47491	9.49e-11	1.6e-09	Down	mdtF	NC_000913.3	3660414	3663527	b3514	multidrug efflux pump RND permease MdtF	-	GO:0006855:drug transmembrane transport;GO:0046677:response to antibiotic	GO:0016021:integral component of membrane;GO:0016020:membrane;GO:0005886:plasma membrane	GO:0015562:efflux transmembrane transporter activity;GO:0005215:transporter activity	gnl|CDD|223911;COG0841, AcrB, Cation/multidrug efflux pump [Defense mechanisms].
gene-b3797	77	8	19.03	9	21.67	16	37.73	5	7.79	1	1.42	7	12.32	8.22786	-1.65212	0.6955	-2.37544	0.0175279	0.046465	Down	hisR	NC_000913.3	3982509	3982585	b3797	tRNA-His	K14226	-	-	-	-
gene-b0854	1113	3065	504.32	2045	340.68	2929	477.79	1057	114	1248	122.95	959	116.73	1975.09	-1.65091	0.179768	-9.18355	4.17e-20	2.5e-18	Down	potF	NC_000913.3	893784	894896	b0854	putrescine ABC transporter periplasmic binding protein	K11073	GO:0015847:putrescine transport	GO:0030288:outer membrane-bounded periplasmic space	GO:0019810:putrescine binding	gnl|CDD|223759;COG0687, PotD, Spermidine/putrescine-binding periplasmic protein [Amino acid transport and metabolism].
gene-b0836	384	15491	7387.89	29675	14328.6	28484	13467.4	9594	2999.17	11672	3332.79	9111	3214.26	18417	-1.65091	0.275439	-5.99372	2.05e-09	2.78e-08	Down	bssR	NC_000913.3	878248	878631	b0836	regulator of biofilm formation	-	-	-	-	-
gene-b2959	327	237	132.73	245	138.92	234	129.92	90	33.04	74	24.81	121	50.13	178.23	-1.64576	0.271935	-6.05201	1.43e-09	2.01e-08	Down	yggL	NC_000913.3	3101807	3102133	b2959	protein YggL	-	-	GO:0005829:cytosol	-	gnl|CDD|225712;COG3171, COG3171, Uncharacterized protein conserved in bacteria [Function unknown].
gene-b4126	231	363	287.78	215	172.57	362	284.52	72	37.42	99	46.99	189	110.84	231.004	-1.64088	0.372146	-4.40923	1.04e-05	7.02e-05	Down	yjdI	NC_000913.3	4351843	4352073	b4126	PF06902 family protein YjdI	-	-	-	-	gnl|CDD|226120;COG3592, COG3592, Uncharacterized conserved protein [Function unknown].
gene-b1817	972	1312	247.2	1063	202.77	1086	202.85	419	51.75	571	64.41	435	60.63	857.54	-1.63657	0.176078	-9.29456	1.48e-20	9.53e-19	Down	manX	NC_000913.3	1902048	1903019	b1817	mannose-specific PTS enzyme IIAB component	K02793	GO:0009401:phosphoenolpyruvate-dependent sugar phosphotransferase system	GO:0005737:cytoplasm;GO:0016021:integral component of membrane;GO:0005886:plasma membrane	GO:0016301:kinase activity;GO:0008982:protein-N(PI)-phosphohistidine-sugar phosphotransferase activity	gnl|CDD|225976;COG3444, COG3444, Phosphotransferase system, mannose/fructose/N-acetylgalactosamine-specific component IIB [Carbohydrate transport and metabolism].
gene-b2252	603	26	7.9	47	14.45	18	5.42	12	2.39	13	2.36	13	2.92	23.108	-1.63617	0.461152	-3.548	0.000388167	0.00179387	Down	ais	NC_000913.3	2365018	2365620	b2252	putative lipopolysaccharide core heptose(II)-phosphate phosphatase	-	GO:0008653:lipopolysaccharide metabolic process	GO:0042597:periplasmic space	GO:0016791:phosphatase activity	-
gene-b4067	1650	4007	444.74	2788	313.29	2283	251.21	450	32.74	1169	77.68	1875	153.94	2248.07	-1.63602	0.673097	-2.43059	0.0150744	0.0408892	Down	actP	NC_000913.3	4283253	4284902	b4067	acetate/glycolate:cation symporter	-	GO:0006814:sodium ion transport	GO:0005887:integral component of plasma membrane	GO:0015123:acetate transmembrane transporter activity;GO:0043879:glycolate transmembrane transporter activity;GO:0015293:symporter activity	gnl|CDD|226627;COG4147, DhlC, Predicted symporter [General function prediction only].
gene-b3120	540	27	9.16	8	2.75	13	4.37	12	2.67	5	1.02	3	0.75	11.6659	-1.63235	0.611475	-2.66953	0.00759571	0.0232575	Down	yhaB	NC_000913.3	3267854	3268393	b3120	protein YhaB	-	-	-	-	-
gene-b0964	663	567	156.62	431	120.53	345	94.48	165	29.87	159	26.3	217	44.34	333.868	-1.62892	0.270597	-6.01972	1.75e-09	2.41e-08	Down	yccT	NC_000913.3	1027111	1027773	b0964	DUF2057 domain-containing protein YccT	-	-	-	-	gnl|CDD|225652;COG3110, COG3110, Uncharacterized protein conserved in bacteria [Function unknown].
gene-b1707	714	1285	329.59	1433	372.13	1248	317.34	506	85.07	658	101.05	500	94.87	991.73	-1.61955	0.180207	-8.98718	2.54e-19	1.41e-17	Down	rflP	NC_000913.3	1791307	1792020	b1707	anti-FlhDC factor RflP	-	GO:1902201:negative regulation of bacterial-type flagellum-dependent cell motility;GO:0043433:negative regulation of DNA-binding transcription factor activity;GO:2000678:negative regulation of transcription regulatory region DNA binding	-	GO:0008134:transcription factor binding	gnl|CDD|225110;COG2200, Rtn, c-di-GMP phosphodiesterase class I (EAL domain) [Signal transduction mechanisms].
gene-b3370	1338	9	1.23	16	2.22	13	1.76	6	0.54	5	0.41	5	0.51	9.57938	-1.61912	0.590884	-2.74016	0.00614086	0.0195395	Down	frlA	NC_000913.3	3499910	3501247	b3370	fructoselysine/psicoselysine transporter	-	GO:0006865:amino acid transport;GO:1901281:fructoselysine catabolic process	GO:0016021:integral component of membrane;GO:0005886:plasma membrane	GO:0022857:transmembrane transporter activity	gnl|CDD|223605;COG0531, PotE, Amino acid transporters [Amino acid transport and metabolism].
gene-b1442	942	446	86.71	348	68.5	436	84.03	98	12.49	187	21.77	215	30.92	305.916	-1.60419	0.301666	-5.31778	1.05e-07	1.09e-06	Down	ydcU	NC_000913.3	1513831	1514772	b1442	putative ABC transporter membrane subunit YdcU	K02054	GO:0055085:transmembrane transport	GO:0016021:integral component of membrane;GO:0005886:plasma membrane	-	gnl|CDD|224097;COG1176, PotB, ABC-type spermidine/putrescine transport system, permease component I [Amino acid transport and metabolism].
gene-b3104	357	85	43.6	64	33.24	127	64.59	30	10.09	55	16.89	32	12.14	68.2612	-1.60016	0.307033	-5.21169	1.87e-07	1.87e-06	Down	yhaI	NC_000913.3	3252911	3253267	b3104	putative inner membrane protein	-	-	GO:0016021:integral component of membrane;GO:0005886:plasma membrane	-	gnl|CDD|225694;COG3152, COG3152, Predicted membrane protein [Function unknown].
gene-b0545	552	162	53.75	140	47.03	148	48.68	60	13.05	72	14.3	59	14.48	112.445	-1.59612	0.20973	-7.61035	2.73e-14	8.32e-13	Down	ybcL	NC_000913.3	570893	571444	b0545	DLP12 prophage%3B periplasmic protein YbcL	-	GO:0043086:negative regulation of catalytic activity	GO:0030288:outer membrane-bounded periplasmic space	-	gnl|CDD|224793;COG1881, COG1881, Phospholipid-binding protein [General function prediction only].
gene-b1799	924	308	61.05	198	39.73	292	57.38	93	12.08	120	14.24	119	17.45	198.06	-1.59593	0.233504	-6.83468	8.22e-12	1.63e-10	Down	dmlR	NC_000913.3	1880886	1881809	b1799	DNA-binding transcriptional regulator DmlR	-	GO:0006108:malate metabolic process;GO:0045892:negative regulation of transcription, DNA-templated;GO:0045893:positive regulation of transcription, DNA-templated	-	GO:0003677:DNA binding;GO:0003700:DNA-binding transcription factor activity	gnl|CDD|223656;COG0583, LysR, Transcriptional regulator [Transcription].
gene-b1165	273	338	226.74	742	503.95	409	272	150	65.96	293	117.68	202	100.24	379.843	-1.59433	0.332984	-4.788	1.68e-06	1.36e-05	Down	ymgA	NC_000913.3	1216068	1216340	b1165	putative two-component system connector protein YmgA	-	GO:1900191:negative regulation of single-species biofilm formation	-	-	-
gene-b0137	606	20	6.04	12	3.67	28	8.39	13	2.58	10	1.81	3	0.67	14.7228	-1.59154	0.513933	-3.09679	0.0019563	0.00726842	Down	yadL	NC_000913.3	151626	152231	b0137	putative fimbrial protein YadL	-	GO:0007155:cell adhesion	GO:0009289:pilus	-	gnl|CDD|226069;COG3539, FimA, P pilus assembly protein, pilin FimA [Cell motility and secretion / Intracellular trafficking and secretion].
gene-b3451	846	71	15.37	52	11.4	49	10.52	34	4.82	17	2.2	22	3.52	42.9826	-1.59086	0.331442	-4.79982	1.59e-06	1.28e-05	Down	ugpE	NC_000913.3	3589182	3590027	b3451	sn-glycerol 3-phosphate ABC transporter membrane subunit UgpE	K05815	GO:0015794:glycerol-3-phosphate transmembrane transport;GO:0001407:glycerophosphodiester transmembrane transport	GO:0055052:ATP-binding cassette (ABC) transporter complex, substrate-binding subunit-containing;GO:0005887:integral component of plasma membrane;GO:0005886:plasma membrane	GO:0015169:glycerol-3-phosphate transmembrane transporter activity	gnl|CDD|223472;COG0395, UgpE, ABC-type sugar transport system, permease component [Carbohydrate transport and metabolism].
gene-b4107	444	4997	2061.1	6491	2710.64	5535	2263.33	2000	540.73	2856	705.29	2392	729.83	4289.02	-1.58928	0.227431	-6.98797	2.79e-12	6e-11	Down	yjdN	NC_000913.3	4325298	4325741	b4107	PF06983 family protein YjdN	-	-	-	-	gnl|CDD|225356;COG2764, PhnB, Uncharacterized protein conserved in bacteria [Function unknown].
gene-b2095	1263	4260	617.7	1343	197.16	2831	406.96	1343	127.65	1240	107.65	967	103.72	2069.94	-1.58839	0.310434	-5.11668	3.11e-07	2.91e-06	Down	gatZ	NC_000913.3	2175059	2176321	b2095	tagatose-1%2C6-bisphosphate aldolase 2 subunit GatZ	K16371	GO:2001059:D-tagatose 6-phosphate catabolic process;GO:0019404:galactitol catabolic process	-	GO:0003824:catalytic activity	gnl|CDD|226939;COG4573, GatZ, Predicted tagatose 6-phosphate kinase [Carbohydrate transport and metabolism].
gene-b0308	696	30	7.89	26	6.93	28	7.3	15	2.59	11	1.73	10	1.95	21.0088	-1.58711	0.397184	-3.99591	6.44e-05	0.000359781	Down	ykgG	NC_000913.3	323758	324453	b0308	DUF162 domain-containing lactate utilization protein YkgG	-	-	GO:0005829:cytosol	-	gnl|CDD|224473;COG1556, COG1556, Uncharacterized conserved protein [Function unknown].
gene-b0505	483	37	14.03	82	31.48	42	15.79	19	4.72	28	6.36	23	6.45	41.2159	-1.5827	0.392703	-4.03028	5.57e-05	0.000315499	Down	allA	NC_000913.3	532451	532933	b0505	ureidoglycolate lyase	K01483	GO:0000256:allantoin catabolic process;GO:0006145:purine nucleobase catabolic process	-	GO:0004848:ureidoglycolate hydrolase activity;GO:0050385:ureidoglycolate lyase activity	gnl|CDD|225735;COG3194, DAL3, Ureidoglycolate hydrolase [Nucleotide transport and metabolism].
gene-b3889	219	8	6.69	9	7.62	16	13.26	3	1.64	5	2.5	6	3.71	8.29558	-1.57694	0.64459	-2.44642	0.0144282	0.0394833	Down	yiiE	NC_000913.3	4079291	4079509	b3889	putative DNA-binding transcriptional regulator YiiE	-	GO:0006355:regulation of transcription, DNA-templated	-	-	gnl|CDD|226420;COG3905, COG3905, Predicted transcriptional regulator [Transcription].
gene-b4354	2151	259	22.05	67	5.78	131	11.06	53	2.96	77	3.93	62	3.9	112.287	-1.57617	0.374553	-4.20813	2.57e-05	0.00015885	Down	btsT	NC_000913.3	4589129	4591279	b4354	pyruvate:H(+) symporter	-	GO:0006974:cellular response to DNA damage stimulus;GO:0031669:cellular response to nutrient levels;GO:0009267:cellular response to starvation	GO:0005887:integral component of plasma membrane;GO:0005886:plasma membrane	GO:0015293:symporter activity	gnl|CDD|224877;COG1966, CstA, Carbon starvation protein, predicted membrane protein [Signal transduction mechanisms].
gene-b0325	1050	1238	215.93	1354	239.1	991	171.35	508	58.08	598	62.45	453	58.45	904.725	-1.57237	0.192588	-8.16442	3.23e-16	1.24e-14	Down	yahK	NC_000913.3	342884	343933	b0325	aldehyde reductase%2C NADPH-dependent	-	-	-	GO:0008106:alcohol dehydrogenase (NADP+) activity;GO:0008270:zinc ion binding	gnl|CDD|223992;COG1064, AdhP, Zn-dependent alcohol dehydrogenases [General function prediction only].
gene-b4737	27	18	122.09	15	103.01	8	53.79	8	35.57	6	24.37	4	20.07	10.3154	-1.5669	0.578982	-2.7063	0.00680378	0.0212575	Down	ymdG	NC_000913.3	1079120	1079146	b4737	protein YmdG	-	-	-	-	-
gene-b0530	543	116	39.12	111	37.9	90	30.09	23	5.08	52	10.5	59	14.72	80.1105	-1.56569	0.344354	-4.54674	5.45e-06	3.92e-05	Down	sfmA	NC_000913.3	558212	558754	b0530	putative fimbrial protein SfmA	-	GO:0007155:cell adhesion	GO:0009289:pilus	-	gnl|CDD|226069;COG3539, FimA, P pilus assembly protein, pilin FimA [Cell motility and secretion / Intracellular trafficking and secretion].
gene-b2096	855	7585	1624.66	3038	658.82	5440	1155.17	2473	347.21	2672	342.66	1819	288.21	3977.71	-1.5578	0.266216	-5.85165	4.87e-09	6.26e-08	Down	gatY	NC_000913.3	2176350	2177204	b2096	tagatose-1%2C6-bisphosphate aldolase 2 subunit GatY	K08302	GO:2001059:D-tagatose 6-phosphate catabolic process;GO:0019404:galactitol catabolic process	-	GO:0009025:tagatose-bisphosphate aldolase activity;GO:0008270:zinc ion binding	gnl|CDD|223269;COG0191, Fba, Fructose/tagatose bisphosphate aldolase [Carbohydrate transport and metabolism].
gene-b4068	315	1588	923.24	928	546.24	894	515.28	183	69.74	525	182.74	697	299.76	853.595	-1.55034	0.658871	-2.35302	0.0186215	0.0488165	Down	yjcH	NC_000913.3	4284899	4285213	b4068	DUF485 domain-containing inner membrane protein YjcH	-	-	GO:0016021:integral component of membrane;GO:0005886:plasma membrane	-	gnl|CDD|225704;COG3162, COG3162, Predicted membrane protein [Function unknown].
gene-b1931	669	94	25.73	78	21.62	64	17.37	39	7	29	4.75	35	7.09	59.6693	-1.54705	0.287313	-5.38456	7.26e-08	7.75e-07	Down	yedK	NC_000913.3	2009821	2010489	b1931	genome maintenance protein	-	GO:0009432:SOS response	-	GO:0003677:DNA binding;GO:0008233:peptidase activity	gnl|CDD|225046;COG2135, COG2135, Uncharacterized conserved protein [Function unknown].
gene-b2853	219	55	45.99	46	38.95	66	54.72	28	15.35	28	14.02	18	11.13	41.8667	-1.54373	0.298778	-5.16681	2.38e-07	2.3e-06	Down	ygeI	NC_000913.3	2993638	2993856	b2853	protein YgeI	-	-	-	-	-
gene-b3796	77	15	35.68	18	43.34	20	47.16	4	6.24	3	4.27	15	26.39	13.5859	-1.5424	0.604587	-2.55116	0.0107364	0.0310521	Down	argX	NC_000913.3	3982375	3982451	b3796	tRNA-Arg	K14219	-	-	-	-
gene-b0034	396	68	31.45	59	27.62	67	30.72	22	6.67	27	7.48	35	11.97	49.103	-1.54193	0.307736	-5.01056	5.43e-07	4.85e-06	Down	caiF	NC_000913.3	34300	34695	b0034	DNA-binding transcriptional activator CaiF	-	GO:0009437:carnitine metabolic process;GO:0006355:regulation of transcription, DNA-templated;GO:0006351:transcription, DNA-templated	-	GO:0003700:DNA-binding transcription factor activity	-
gene-b1104	378	301	145.83	197	96.63	277	133.05	87	27.63	116	33.65	130	46.59	194.496	-1.53776	0.254233	-6.04862	1.46e-09	2.04e-08	Down	ycfL	NC_000913.3	1162247	1162624	b1104	DUF1425 domain-containing protein YcfL	-	GO:0006974:cellular response to DNA damage stimulus	-	-	gnl|CDD|227920;COG5633, COG5633, Predicted periplasmic lipoprotein [General function prediction only].
gene-b3599	1914	2594	248.2	1398	135.43	2129	201.95	857	53.75	985	56.43	837	59.24	1530.85	-1.52963	0.21727	-7.04022	1.92e-12	4.23e-11	Down	mtlA	NC_000913.3	3772281	3774194	b3599	mannitol-specific PTS enzyme IICBA component	K02798	GO:0015797:mannitol transport;GO:0009401:phosphoenolpyruvate-dependent sugar phosphotransferase system	GO:0005887:integral component of plasma membrane;GO:0005886:plasma membrane	GO:0016301:kinase activity;GO:0022872:protein-N(PI)-phosphohistidine-mannitol phosphotransferase system transmembrane transporter activity;GO:0090565:protein-phosphocysteine-mannitol phosphotransferase system transporter activity	gnl|CDD|225123;COG2213, MtlA, Phosphotransferase system, mannitol-specific IIBC component [Carbohydrate transport and metabolism].
gene-b2255	1983	479	44.24	544	50.87	291	26.64	197	11.93	201	11.11	188	12.84	335.732	-1.52866	0.261304	-5.85011	4.91e-09	6.28e-08	Down	arnA	NC_000913.3	2368039	2370021	b2255	fused UDP-4-amino-4-deoxy-L-arabinose formyltransferase/UDP-glucuronate dehydrogenase	K10011	GO:0009245:lipid A biosynthetic process;GO:0009103:lipopolysaccharide biosynthetic process;GO:0046677:response to antibiotic	-	GO:0050662:coenzyme binding;GO:0099619:UDP-4-amino-4-deoxy-L-arabinose formyltransferase activity;GO:0099618:UDP-glucuronic acid dehydrogenase activity	gnl|CDD|223301;COG0223, Fmt, Methionyl-tRNA formyltransferase [Translation, ribosomal structure and biogenesis].
gene-b2852	1377	30	3.99	24	3.23	32	4.22	11	0.96	21	1.67	7	0.69	21.5469	-1.52703	0.409733	-3.72688	0.000193865	0.000977469	Down	ygeH	NC_000913.3	2992094	2993470	b2852	putative transcriptional regulator YgeH	-	GO:0000160:phosphorelay signal transduction system;GO:0006355:regulation of transcription, DNA-templated	GO:0005829:cytosol	GO:0003677:DNA binding	gnl|CDD|226233;COG3710, CadC, DNA-binding winged-HTH domains [Transcription].
gene-b1331	981	12	2.24	19	3.59	31	5.74	8	0.98	19	2.12	2	0.28	15.5498	-1.52519	0.572819	-2.6626	0.00775387	0.0236113	Down	insH4	NC_000913.3	1396112	1397092	b1331	IS5 transposase and trans-activator	-	GO:0006313:transposition, DNA-mediated	-	GO:0003677:DNA binding;GO:0004803:transposase activity	gnl|CDD|225581;COG3039, COG3039, Transposase and inactivated derivatives, IS5 family [DNA replication, recombination, and repair].
gene-b3875	693	22	5.81	5	1.34	16	4.19	9	1.56	5	0.79	5	0.98	10.6493	-1.52138	0.609581	-2.49578	0.0125681	0.0352718	Down	ompL	NC_000913.3	4063603	4064295	b3875	putative outer membrane porin L	-	GO:0015751:arabinose transmembrane transport;GO:0015757:galactose transmembrane transport;GO:0046323:glucose import;GO:0006811:ion transport	GO:0009279:cell outer membrane;GO:0046930:pore complex	GO:0015288:porin activity	-
gene-b3592	609	848	255.01	756	230.17	787	234.62	381	75.1	397	71.48	297	66.07	605.154	-1.52018	0.141346	-10.755	5.61e-27	5.91e-25	Down	yibF	NC_000913.3	3761347	3761955	b3592	glutathione transferase-like protein YibF	K00799	-	-	GO:0016740:transferase activity	gnl|CDD|223698;COG0625, Gst, Glutathione S-transferase [Posttranslational modification, protein turnover, chaperones].
gene-b0904	858	4534	967.76	7689	1661.6	4192	887.05	2201	307.94	2910	371.88	2389	377.2	4238.2	-1.50561	0.284115	-5.29929	1.16e-07	1.2e-06	Down	focA	NC_000913.3	953609	954466	b0904	formate channel FocA	-	-	GO:0016021:integral component of membrane;GO:0005886:plasma membrane	GO:0015499:formate transmembrane transporter activity;GO:0042802:identical protein binding	gnl|CDD|225027;COG2116, FocA, Formate/nitrite family of transporters [Inorganic ion transport and metabolism].
gene-b3516	825	7158	1588.95	7725	1736.15	6753	1486.12	4428	644.3	3962	526.57	1822	299.19	5522.68	-1.49852	0.244022	-6.14092	8.2e-10	1.22e-08	Down	gadX	NC_000913.3	3664986	3665810	b3516	DNA-binding transcriptional dual regulator GadX	-	GO:0006974:cellular response to DNA damage stimulus;GO:0045893:positive regulation of transcription, DNA-templated;GO:0006351:transcription, DNA-templated	-	GO:0000986:bacterial-type proximal promoter sequence-specific DNA binding;GO:0001216:bacterial-type RNA polymerase transcriptional activator activity, sequence-specific DNA binding	gnl|CDD|225117;COG2207, AraC, AraC-type DNA-binding domain-containing proteins [Transcription].
gene-b1512	954	408	78.32	339	65.89	267	50.81	123	15.48	176	20.23	159	22.58	258.571	-1.49232	0.241121	-6.18908	6.05e-10	9.14e-09	Down	lsrR	NC_000913.3	1600288	1601241	b1512	DNA-binding transcriptional repressor LsrR	K11531	-	GO:0005737:cytoplasm	GO:0030246:carbohydrate binding;GO:0003677:DNA binding	gnl|CDD|225263;COG2390, DeoR, Transcriptional regulator, contains sigma factor-related N-terminal domain [Transcription].
gene-b0075	87	19	40	32	68.2	13	27.13	10	13.8	13	16.38	7	10.9	16.5604	-1.49149	0.494077	-3.01874	0.00253832	0.00904212	Down	leuL	NC_000913.3	83622	83708	b0075	leu operon leader peptide	-	-	-	-	-
gene-b2976	2172	599	50.51	560	47.8	451	37.7	180	9.95	219	11.06	310	19.34	411.398	-1.49075	0.286716	-5.19939	2e-07	1.98e-06	Down	glcB	NC_000913.3	3121634	3123805	b2976	malate synthase G	K01638	GO:0006097:glyoxylate cycle;GO:0006099:tricarboxylic acid cycle	GO:0005737:cytoplasm	GO:0004474:malate synthase activity;GO:0046872:metal ion binding	gnl|CDD|225135;COG2225, AceB, Malate synthase [Energy production and conversion].
gene-b2086	900	1327	270.02	1697	349.61	1172	236.43	670	89.36	738	89.91	541	81.43	1079.02	-1.48719	0.2054	-7.24047	4.47e-13	1.09e-11	Down	yegS	NC_000913.3	2168712	2169611	b2086	lipid kinase YegS	-	GO:0008654:phospholipid biosynthetic process	GO:0005737:cytoplasm	GO:0005524:ATP binding;GO:0001727:lipid kinase activity;GO:0000287:magnesium ion binding;GO:0003951:NAD+ kinase activity	gnl|CDD|224513;COG1597, LCB5, Sphingosine kinase and enzymes related to eukaryotic diacylglycerol kinase [Lipid metabolism / General function prediction only].
gene-b2660	1269	1205	173.9	1413	206.45	797	114.03	383	36.23	615	53.14	561	59.89	879.892	-1.48196	0.284086	-5.21658	1.82e-07	1.83e-06	Down	lhgD	NC_000913.3	2789982	2791250	b2660	L-2-hydroxyglutarate dehydrogenase	-	GO:0019477:L-lysine catabolic process	GO:0005737:cytoplasm;GO:0005886:plasma membrane	GO:0047545:2-hydroxyglutarate dehydrogenase activity;GO:0050660:flavin adenine dinucleotide binding;GO:0034419:L-2-hydroxyglutarate oxidase activity;GO:0016901:oxidoreductase activity, acting on the CH-OH group of donors, quinone or similar compound as acceptor	gnl|CDD|223652;COG0579, COG0579, Predicted dehydrogenase [General function prediction only].
gene-b0899	1431	241	30.84	142	18.4	177	22.46	109	9.14	93	7.13	58	5.49	141.585	-1.47965	0.236451	-6.25777	3.91e-10	6.05e-09	Down	ycaM	NC_000913.3	947229	948659	b0899	putative transporter YcaM	-	-	GO:0016021:integral component of membrane;GO:0005886:plasma membrane	GO:0022857:transmembrane transporter activity	gnl|CDD|223605;COG0531, PotE, Amino acid transporters [Amino acid transport and metabolism].
gene-b1536	393	2775	1293.13	3409	1608.34	2786	1287.07	1349	412.05	1611	449.47	1208	416.41	2304.31	-1.47864	0.190268	-7.77136	7.76e-15	2.43e-13	Down	ydeI	NC_000913.3	1624105	1624497	b1536	BOF family protein YdeI	-	GO:0070301:cellular response to hydrogen peroxide;GO:0044011:single-species biofilm formation on inanimate substrate	-	-	gnl|CDD|225653;COG3111, COG3111, Periplasmic protein with OB-fold [Function unknown].
gene-b1891	579	638	201.8	582	186.38	564	176.85	284	58.88	324	61.36	225	52.64	456.065	-1.47015	0.154137	-9.53792	1.46e-21	1e-19	Down	flhC	NC_000913.3	1977266	1977844	b1891	DNA-binding transcriptional dual regulator FlhC	K02402	GO:0044781:bacterial-type flagellum organization;GO:0051782:negative regulation of cell division;GO:0045893:positive regulation of transcription, DNA-templated;GO:1902208:regulation of bacterial-type flagellum assembly	GO:0005737:cytoplasm	GO:0003677:DNA binding;GO:0008270:zinc ion binding	-
gene-b1406	861	258	54.88	183	39.41	226	47.66	108	15.06	101	12.86	99	15.58	170.051	-1.46158	0.201508	-7.25323	4.07e-13	1.01e-11	Down	pdxI	NC_000913.3	1474221	1475081	b1406	pyridoxine 4-dehydrogenase	-	-	GO:0005829:cytosol	GO:0050236:pyridoxine:NADP 4-dehydrogenase activity	gnl|CDD|223739;COG0667, Tas, Predicted oxidoreductases (related to aryl-alcohol dehydrogenases) [Energy production and conversion].
gene-b3142	585	20	6.26	14	4.44	29	9	11	2.26	15	2.81	4	0.93	15.8631	-1.45921	0.482964	-3.02136	0.00251646	0.00897163	Down	yraH	NC_000913.3	3287426	3288010	b3142	putative fimbrial protein YraH	-	GO:0007155:cell adhesion	GO:0009289:pilus	-	gnl|CDD|226069;COG3539, FimA, P pilus assembly protein, pilin FimA [Cell motility and secretion / Intracellular trafficking and secretion].
gene-b1486	1023	86	15.4	67	12.14	35	6.21	15	1.76	30	3.22	40	5.3	48.4809	-1.45829	0.427	-3.4152	0.000637346	0.0027681	Down	ddpB	NC_000913.3	1559907	1560929	b1486	putative D%2CD-dipeptide ABC transporter membrane subunit DdpB	K02033	GO:0015031:protein transport;GO:0055085:transmembrane transport	GO:0005887:integral component of plasma membrane;GO:0005886:plasma membrane	-	gnl|CDD|223674;COG0601, DppB, ABC-type dipeptide/oligopeptide/nickel transport systems, permease components [Amino acid transport and metabolism / Inorganic ion transport and metabolism].
gene-b2998	288	56	35.61	41	26.4	78	49.17	21	8.75	27	10.28	32	15.05	44.6231	-1.45668	0.338645	-4.30148	1.7e-05	0.000108932	Down	yghW	NC_000913.3	3146450	3146737	b2998	DUF2623 domain-containing protein YghW	-	-	-	-	-
gene-b3126	771	56	13.3	33	7.94	41	9.65	19	2.96	26	3.7	16	2.81	33.0322	-1.4565	0.337357	-4.31738	1.58e-05	0.000102442	Down	garL	NC_000913.3	3272787	3273557	b3126	alpha-dehydro-beta-deoxy-D-glucarate aldolase	K01630	GO:0042838:D-glucarate catabolic process;GO:0046392:galactarate catabolic process	-	GO:0008672:2-dehydro-3-deoxyglucarate aldolase activity;GO:0000287:magnesium ion binding	gnl|CDD|226356;COG3836, HpcH, 2,4-dihydroxyhept-2-ene-1,7-dioic acid aldolase [Carbohydrate transport and metabolism].
gene-b2151	1041	146	25.68	55	9.8	78	13.6	47	5.42	58	6.11	27	3.51	70.3537	-1.45381	0.338861	-4.29029	1.78e-05	0.000113865	Down	galS	NC_000913.3	2240628	2241668	b2151	DNA-binding transcriptional dual regulator GalS	-	GO:0006355:regulation of transcription, DNA-templated	-	GO:0003677:DNA binding	gnl|CDD|224525;COG1609, PurR, Transcriptional regulators [Transcription].
gene-b4687	81	90	203.48	44	100.72	91	203.97	36	53.35	59	79.87	14	23.41	56.7082	-1.44872	0.372096	-3.89341	9.88e-05	0.000529018	Down	shoB	NC_000913.3	2700117	2700197	b4687	toxic peptide ShoB	-	-	-	-	-
gene-b4152	396	49	22.66	44	20.6	31	14.21	9	2.73	27	7.48	22	7.53	32.016	-1.4477	0.402058	-3.60071	0.000317346	0.00151125	Down	frdC	NC_000913.3	4379377	4379772	b4152	fumarate reductase membrane protein FrdC	K00246	-	GO:0016021:integral component of membrane;GO:0005886:plasma membrane	-	gnl|CDD|225573;COG3029, FrdC, Fumarate reductase subunit C [Energy production and conversion].
gene-b3874	1266	22	3.18	18	2.64	26	3.73	10	0.95	10	0.87	11	1.18	16.9508	-1.44006	0.437197	-3.29384	0.000988282	0.00405543	Down	yihN	NC_000913.3	4062247	4063512	b3874	putative transporter YihN	-	GO:0055085:transmembrane transport	GO:0016021:integral component of membrane;GO:0005886:plasma membrane	-	gnl|CDD|225180;COG2271, UhpC, Sugar phosphate permease [Carbohydrate transport and metabolism].
gene-b4443	206	22445	19953.8	17116	15405.6	28785	25369.5	13607	7929.17	14987	7977.02	5045	3317.72	17435.8	-1.43742	0.297222	-4.83616	1.32e-06	1.09e-05	Down	gcvB	NC_000913.3	2942696	2942901	b4443	small regulatory RNA GcvB	K18521	-	-	-	-
gene-b4246	135	273	370.34	249	341.99	263	353.7	143	127.16	157	127.51	80	80.28	201.489	-1.4352	0.192898	-7.44024	1.01e-13	2.8e-12	Down	pyrL	NC_000913.3	4472399	4472533	b4246	pyrBI operon leader peptide	-	GO:0019856:pyrimidine nucleobase biosynthetic process;GO:0006221:pyrimidine nucleotide biosynthetic process	-	-	-
gene-b0903	2283	73025	5857.85	85230	6921.98	61935	4925.41	33735	1773.81	46166	2217.22	27029	1603.87	57066.5	-1.4342	0.221452	-6.47635	9.4e-11	1.59e-09	Down	pflB	NC_000913.3	951272	953554	b0903	pyruvate formate-lyase	K00656	GO:0006006:glucose metabolic process	GO:0005829:cytosol;GO:0016020:membrane	GO:0008861:formate C-acetyltransferase activity	gnl|CDD|224794;COG1882, PflD, Pyruvate-formate lyase [Energy production and conversion].
gene-b4400	1353	261	35.33	138	18.91	251	33.68	102	9.05	119	9.64	86	8.61	165.221	-1.43393	0.236567	-6.0614	1.35e-09	1.93e-08	Down	creD	NC_000913.3	4638178	4639530	b4400	putative inner membrane protein CreD	-	-	GO:0016021:integral component of membrane;GO:0005886:plasma membrane	-	gnl|CDD|226859;COG4452, CreD, Inner membrane protein involved in colicin E2 resistance [Defense mechanisms].
gene-b3530	3474	584	30.79	449	23.96	496	25.92	250	8.64	239	7.54	231	9.01	392.468	-1.43298	0.177215	-8.08608	6.16e-16	2.22e-14	Down	bcsC	NC_000913.3	3685700	3689173	b3530	cellulose synthase outer membrane channel	-	GO:0030244:cellulose biosynthetic process	GO:0019867:outer membrane	-	gnl|CDD|227343;COG5010, TadD, Flp pilus assembly protein TadD, contains TPR repeats [Intracellular trafficking and secretion].
gene-b2323	1221	5679	851.78	5396	819.41	4754	706.9	2663	261.81	2561	229.98	2294	254.52	4083.25	-1.43114	0.173243	-8.26084	1.45e-16	5.9e-15	Down	fabB	NC_000913.3	2440385	2441605	b2323	3-oxoacyl-[acyl carrier protein] synthase 1	K00647	GO:0006633:fatty acid biosynthetic process	GO:0005737:cytoplasm	GO:0004315:3-oxoacyl-[acyl-carrier-protein] synthase activity	gnl|CDD|223381;COG0304, FabB, 3-oxoacyl-(acyl-carrier-protein) synthase [Lipid metabolism / Secondary metabolites biosynthesis, transport, and catabolism].
gene-b4357	915	68	13.61	24	4.86	34	6.75	21	2.76	13	1.56	24	3.55	32.1139	-1.42664	0.433372	-3.29196	0.000994916	0.00407491	Down	lgoR	NC_000913.3	4594937	4595851	b4357	putative DNA-binding transcriptional regulator LgoR	-	GO:0019584:galactonate catabolic process;GO:0006355:regulation of transcription, DNA-templated	-	GO:0003677:DNA binding;GO:0003700:DNA-binding transcription factor activity	gnl|CDD|224715;COG1802, GntR, Transcriptional regulators [Transcription].
gene-b2590	76	695	1674.73	479	1168.6	908	2169.13	313	494.38	322	464.55	336	598.92	531.42	-1.42551	0.235265	-6.05919	1.37e-09	1.94e-08	Down	gltW	NC_000913.3	2729369	2729444	b2590	tRNA-Glu	K14224	-	-	-	-
gene-b4801	69	19	50.43	18	48.37	18	47.36	6	10.44	9	14.3	11	21.6	14.2821	-1.4253	0.481919	-2.95755	0.00310099	0.0107539	Down	ykiE	NC_000913.3	4518372	4518440	b4801	protein YkiE	-	-	-	-	-
gene-b2878	3099	199	11.76	159	9.51	166	9.73	115	4.45	93	3.29	48	2.1	134.498	-1.42406	0.237146	-6.00498	1.91e-09	2.62e-08	Down	ygfK	NC_000913.3	3016060	3019158	b2878	putative oxidoreductase%2C Fe-S subunit	K12527	-	-	GO:0051539:4 iron, 4 sulfur cluster binding;GO:0005506:iron ion binding;GO:0016491:oxidoreductase activity	gnl|CDD|223567;COG0493, GltD, NADPH-dependent glutamate synthase beta chain and related oxidoreductases [Amino acid transport and metabolism / General function prediction only].
gene-b1450	666	885	243.36	1102	306.8	878	239.35	437	78.77	586	96.48	373	75.87	744.091	-1.42154	0.195269	-7.2799	3.34e-13	8.36e-12	Down	mcbR	NC_000913.3	1520262	1520927	b1450	DNA-binding transcriptional dual regulator McbR	-	GO:0045892:negative regulation of transcription, DNA-templated	-	GO:0003677:DNA binding;GO:0003700:DNA-binding transcription factor activity	gnl|CDD|224715;COG1802, GntR, Transcriptional regulators [Transcription].
gene-b3562	438	25	10.45	29	12.28	33	13.68	13	3.56	17	4.26	12	3.71	22.4848	-1.41971	0.383913	-3.69799	0.000217316	0.00108307	Down	yiaA	NC_000913.3	3726924	3727361	b3562	PF05360 family inner membrane protein YiaA	-	GO:0006974:cellular response to DNA damage stimulus	GO:0016021:integral component of membrane;GO:0005886:plasma membrane	-	gnl|CDD|227027;COG4682, COG4682, Predicted membrane protein [Function unknown].
gene-b1100	798	3836	880.34	4651	1080.66	3857	877.52	1770	266.26	2526	347.08	1709	290.13	3206.81	-1.41628	0.203373	-6.96398	3.31e-12	6.94e-11	Down	ycfH	NC_000913.3	1156777	1157574	b1100	putative metal-dependent hydrolase YcfH	-	-	-	GO:0016888:endodeoxyribonuclease activity, producing 5'-phosphomonoesters;GO:0046872:metal ion binding	gnl|CDD|223162;COG0084, TatD, Mg-dependent DNase [DNA replication, recombination, and repair].
gene-b1892	351	904	471.67	725	382.98	699	361.56	387	132.35	399	124.64	332	128.14	600.31	-1.41592	0.165813	-8.53928	1.35e-17	6.08e-16	Down	flhD	NC_000913.3	1977847	1978197	b1892	DNA-binding transcriptional dual regulator FlhD	K02403	GO:0044780:bacterial-type flagellum assembly;GO:0045893:positive regulation of transcription, DNA-templated;GO:1902208:regulation of bacterial-type flagellum assembly	GO:0005737:cytoplasm	GO:0003677:DNA binding	-
gene-b3455	768	13	3.1	10	2.41	25	5.91	6	0.94	10	1.43	7	1.23	12.2693	-1.41568	0.538558	-2.62865	0.00857256	0.0256702	Down	livG	NC_000913.3	3593439	3594206	b3455	branched chain amino acid/phenylalanine ABC transporter ATP binding subunit LivG	K01995	GO:0006865:amino acid transport	-	GO:0005524:ATP binding;GO:0016887:ATPase activity	gnl|CDD|223488;COG0411, LivG, ABC-type branched-chain amino acid transport systems, ATPase component [Amino acid transport and metabolism].
gene-b4034	1191	105	16.15	75	11.68	96	14.63	46	4.64	43	3.96	43	4.89	71.0515	-1.41387	0.248374	-5.69252	1.25e-08	1.52e-07	Down	malE	NC_000913.3	4245229	4246419	b4034	maltose ABC transporter periplasmic binding protein	K10108	-	GO:0042597:periplasmic space	GO:0015144:carbohydrate transmembrane transporter activity	gnl|CDD|225093;COG2182, MalE, Maltose-binding periplasmic proteins/domains [Carbohydrate transport and metabolism].
gene-b2123	462	77	30.52	84	33.71	115	45.19	51	13.25	43	10.21	39	11.44	71.2473	-1.41381	0.260979	-5.41732	6.05e-08	6.55e-07	Down	yehR	NC_000913.3	2211225	2211686	b2123	DUF1307 domain-containing lipoprotein YehR	-	-	GO:0005886:plasma membrane	-	gnl|CDD|227145;COG4808, COG4808, Uncharacterized protein conserved in bacteria [Function unknown].
gene-b1004	597	7670	2352.85	8419	2614.75	9268	2818.54	3733	750.61	4508	827.95	3937	893.38	6564.92	-1.40874	0.188982	-7.45435	9.03e-14	2.55e-12	Down	wrbA	NC_000913.3	1067112	1067708	b1004	NAD(P)H:quinone oxidoreductase	K03809	-	-	GO:0050660:flavin adenine dinucleotide binding;GO:0010181:FMN binding;GO:0051287:NAD binding;GO:0003955:NAD(P)H dehydrogenase (quinone) activity;GO:0050661:NADP binding	gnl|CDD|223728;COG0655, WrbA, Multimeric flavodoxin WrbA [General function prediction only].
gene-b2148	1011	50	9.06	16	2.93	19	3.41	24	2.85	8	0.87	9	1.21	21.6156	-1.40714	0.522891	-2.69107	0.00712226	0.0220612	Down	mglC	NC_000913.3	2236743	2237753	b2148	D-galactose/methyl-galactoside ABC transporter membrane subunit	K10541	GO:0006974:cellular response to DNA damage stimulus;GO:0015757:galactose transmembrane transport;GO:0015765:methylgalactoside transport	GO:0016021:integral component of membrane;GO:0005886:plasma membrane	GO:0005354:galactose transmembrane transporter activity;GO:0015592:methylgalactoside transmembrane transporter activity	gnl|CDD|226667;COG4211, MglC, ABC-type glucose/galactose transport system, permease component [Carbohydrate transport and metabolism].
gene-b4746	42	102	444.76	81	357.59	63	272.34	23	65.74	62	161.86	35	112.89	63.6338	-1.40697	0.334361	-4.20795	2.58e-05	0.00015885	Down	yddY	NC_000913.3	1567178	1567219	b4746	protein YddY	-	-	-	-	-
gene-b4066	1293	153	21.67	107	15.34	138	19.38	70	6.5	66	5.6	57	5.97	102.558	-1.39989	0.218396	-6.40988	1.46e-10	2.4e-09	Down	yjcF	NC_000913.3	4281783	4283075	b4066	pentapeptide repeat-containing protein YjcF	-	-	-	-	gnl|CDD|224276;COG1357, COG1357, Pentapeptide repeats containing protein [Function unknown].
gene-b0651	936	450	88.05	260	51.5	336	65.17	136	17.44	182	21.32	180	26.05	268.971	-1.39669	0.245389	-5.69176	1.26e-08	1.52e-07	Down	rihA	NC_000913.3	683477	684412	b0651	pyrimidine-specific ribonucleoside hydrolase RihA	-	GO:0015949:nucleobase-containing small molecule interconversion;GO:0006206:pyrimidine nucleobase metabolic process	-	GO:0045437:uridine nucleosidase activity	gnl|CDD|224868;COG1957, URH1, Inosine-uridine nucleoside N-ribohydrolase [Nucleotide transport and metabolism].
gene-b4529	267	540	370.39	378	262.5	442	300.55	250	112.4	233	95.68	181	91.84	350.675	-1.39556	0.173832	-8.02823	9.89e-16	3.47e-14	Down	ydbJ	NC_000913.3	1441058	1441324	b4529	DUF333 domain-containing protein YdbJ	-	-	-	-	gnl|CDD|225584;COG3042, Hlx, Putative hemolysin [General function prediction only].
gene-b2426	792	1097	253.66	331	77.49	753	172.62	334	50.62	336	46.52	358	61.24	554.36	-1.39322	0.324036	-4.29958	1.71e-05	0.000109706	Down	ucpA	NC_000913.3	2543832	2544623	b2426	oxidoreductase UcpA	-	-	-	GO:0016491:oxidoreductase activity	gnl|CDD|223959;COG1028, FabG, Dehydrogenases with different specificities (related to short-chain alcohol dehydrogenases) [Secondary metabolites biosynthesis, transport, and catabolism / General function prediction only].
gene-b0906	693	427	112.84	295	78.93	407	106.63	195	33.78	188	29.75	167	32.65	291.317	-1.38637	0.183378	-7.56017	4.03e-14	1.19e-12	Down	ycaP	NC_000913.3	956762	957454	b0906	DUF421 domain-containing protein YcaP	-	-	GO:0016021:integral component of membrane;GO:0005886:plasma membrane	-	gnl|CDD|225205;COG2323, COG2323, Predicted membrane protein [Function unknown].
gene-b0856	954	52	9.98	62	12.05	67	12.75	36	4.53	31	3.56	23	3.27	47.119	-1.38172	0.286722	-4.81903	1.44e-06	1.17e-05	Down	potH	NC_000913.3	896134	897087	b0856	putrescine ABC transporter membrane subunit PotH	K11075	GO:0015847:putrescine transport;GO:0055085:transmembrane transport	GO:0043190:ATP-binding cassette (ABC) transporter complex;GO:0005887:integral component of plasma membrane;GO:0005886:plasma membrane	-	gnl|CDD|224097;COG1176, PotB, ABC-type spermidine/putrescine transport system, permease component I [Amino acid transport and metabolism].
gene-b3324	816	98	21.99	89	20.22	127	28.26	56	8.24	60	8.06	40	6.64	81.2882	-1.37806	0.236501	-5.82687	5.65e-09	7.14e-08	Down	gspC	NC_000913.3	3455578	3456393	b3324	Type II secretion system protein GspC	K02452	GO:0015628:protein secretion by the type II secretion system	GO:0016021:integral component of membrane;GO:0005886:plasma membrane;GO:0015627:type II protein secretion system complex	GO:0008565:protein transporter activity	gnl|CDD|225575;COG3031, PulC, Type II secretory pathway, component PulC [Intracellular trafficking and secretion].
gene-b1952	189	560	542.62	858	841.72	658	632.09	347	220.39	371	215.23	315	225.79	545.683	-1.378	0.22194	-6.20891	5.34e-10	8.12e-09	Down	dsrB	NC_000913.3	2024635	2024823	b1952	protein DsrB	-	-	-	-	-
gene-b3672	99	1855	3431.48	1250	2341.09	2161	3963.07	745	903.34	980	1085.39	847	1159.03	1359.4	-1.36779	0.221499	-6.17513	6.61e-10	9.95e-09	Down	ivbL	NC_000913.3	3852890	3852988	b3672	ilvBN operon leader peptide	-	-	-	-	-
gene-b0535	633	37	10.7	47	13.77	72	20.65	30	5.69	27	4.68	21	4.49	40.5932	-1.36704	0.332493	-4.11148	3.93e-05	0.000232063	Down	fimZ	NC_000913.3	563848	564480	b0535	putative LuxR family transcriptional regulator FimZ	K07688	GO:0000160:phosphorelay signal transduction system;GO:0006355:regulation of transcription, DNA-templated	GO:0005737:cytoplasm	GO:0003677:DNA binding	gnl|CDD|225107;COG2197, CitB, Response regulator containing a CheY-like receiver domain and an HTH DNA-binding domain [Signal transduction mechanisms / Transcription].
gene-b3538	1680	266	29	262	28.92	199	21.51	110	7.86	137	8.94	115	9.27	190.378	-1.36671	0.217276	-6.29021	3.17e-10	4.98e-09	Down	bcsG	NC_000913.3	3698214	3699893	b3538	cellulose phosphoethanolamine transferase	-	GO:0030244:cellulose biosynthetic process	GO:0016021:integral component of membrane;GO:0005886:plasma membrane	GO:0003824:catalytic activity	-
gene-b1819	852	577	124.02	513	111.64	475	101.22	228	32.12	293	37.71	256	40.7	408.807	-1.36058	0.192118	-7.08198	1.42e-12	3.17e-11	Down	manZ	NC_000913.3	1903895	1904746	b1819	mannose-specific PTS enzyme IID component	K02796	GO:0009401:phosphoenolpyruvate-dependent sugar phosphotransferase system	GO:0016021:integral component of membrane;GO:0005886:plasma membrane	-	gnl|CDD|226239;COG3716, ManZ, Phosphotransferase system, mannose/fructose/N-acetylgalactosamine-specific component IID [Carbohydrate transport and metabolism].
gene-b4686	111	190	313.48	192	320.72	207	338.58	116	125.45	101	99.77	80	97.64	153.878	-1.35683	0.190575	-7.1197	1.08e-12	2.47e-11	Down	yshB	NC_000913.3	4053647	4053757	b4686	uncharacterized protein YshB	-	-	-	-	-
gene-b3073	1380	12344	1638.13	13423	1803.49	9245	1216.3	2504	217.81	7090	563.33	7479	734.19	9214.31	-1.35116	0.384958	-3.50989	0.000448284	0.00203257	Down	patA	NC_000913.3	3219494	3220873	b3073	putrescine aminotransferase	K09251	GO:0009447:putrescine catabolic process	-	GO:0033094:butane-1,4-diamine:2-oxoglutarate aminotransferase activity;GO:0030170:pyridoxal phosphate binding	gnl|CDD|227325;COG4992, ArgD, Ornithine/acetylornithine aminotransferase [Amino acid transport and metabolism].
gene-b1884	861	73	15.53	72	15.51	144	30.36	41	5.72	46	5.86	55	8.65	75.2381	-1.3488	0.327271	-4.12134	3.77e-05	0.000222957	Down	cheR	NC_000913.3	1968504	1969364	b1884	chemotaxis protein methyltransferase	K00575	GO:0006935:chemotaxis;GO:0006479:protein methylation	GO:0005829:cytosol;GO:0098561:methyl accepting chemotaxis protein complex;GO:0005886:plasma membrane	GO:0008022:protein C-terminus binding;GO:0008983:protein-glutamate O-methyltransferase activity	gnl|CDD|224271;COG1352, CheR, Methylase of chemotaxis methyl-accepting proteins [Cell motility and secretion / Signal transduction mechanisms].
gene-b3586	1137	75	12.08	71	11.58	92	14.69	30	3.17	52	5.01	38	4.53	62.2025	-1.34689	0.273715	-4.92075	8.62e-07	7.29e-06	Down	yiaV	NC_000913.3	3752963	3754099	b3586	putative membrane fusion protein YiaV	-	GO:0055085:transmembrane transport	GO:0016021:integral component of membrane;GO:0005886:plasma membrane	GO:0005215:transporter activity	gnl|CDD|224482;COG1566, EmrA, Multidrug resistance efflux pump [Defense mechanisms].
gene-b3609	468	1076	421.05	924	366.07	1064	412.77	577	148	541	126.75	432	125.05	800.033	-1.34576	0.140092	-9.6062	7.53e-22	5.25e-20	Down	secB	NC_000913.3	3783661	3784128	b3609	protein export chaperone SecB	K03071	GO:0006457:protein folding;GO:0051262:protein tetramerization;GO:0015031:protein transport	GO:0005737:cytoplasm	GO:0051082:unfolded protein binding	gnl|CDD|224863;COG1952, SecB, Preprotein translocase subunit SecB [Intracellular trafficking and secretion].
gene-b0846	537	235	80.14	220	75.96	221	74.72	106	23.7	118	24.09	115	29.01	177.273	-1.34526	0.198827	-6.76601	1.32e-11	2.53e-10	Down	rcdA	NC_000913.3	887423	887959	b0846	DNA-binding transcriptional regulator RcdA	-	GO:0006351:transcription, DNA-templated	-	GO:0003677:DNA binding	gnl|CDD|225767;COG3226, COG3226, Uncharacterized protein conserved in bacteria [Function unknown].
gene-b1557	216	32040	27165.1	25436	21834.3	38980	32764.3	19442	10804.9	17360	8812.3	12286	7705.54	25094.7	-1.3426	0.19258	-6.97161	3.13e-12	6.6e-11	Down	cspB	NC_000913.3	1641339	1641554	b1557	Qin prophage%3B cold shock-like protein CspB	-	GO:0009409:response to cold	GO:0005829:cytosol	GO:0003723:RNA binding;GO:0003697:single-stranded DNA binding	gnl|CDD|224197;COG1278, CspC, Cold shock proteins [Transcription].
gene-b3133	474	29	11.2	7	2.74	14	5.36	7	1.77	10	2.31	8	2.29	12.8627	-1.33835	0.561411	-2.38391	0.0171299	0.0456621	Down	agaV	NC_000913.3	3280217	3280690	b3133	N-acetyl-D-galactosamine specific PTS enzyme IIB component	K02745	GO:0009401:phosphoenolpyruvate-dependent sugar phosphotransferase system	GO:0005737:cytoplasm	GO:0016301:kinase activity;GO:0008982:protein-N(PI)-phosphohistidine-sugar phosphotransferase activity	gnl|CDD|225976;COG3444, COG3444, Phosphotransferase system, mannose/fructose/N-acetylgalactosamine-specific component IIB [Carbohydrate transport and metabolism].
gene-b3831	762	1071	257.4	905	220.21	916	218.25	593	93.42	526	75.69	366	65.07	756.892	-1.33768	0.160215	-8.34924	6.87e-17	2.91e-15	Down	udp	NC_000913.3	4016431	4017192	b3831	uridine phosphorylase	K00757	GO:0006974:cellular response to DNA damage stimulus;GO:0009166:nucleotide catabolic process;GO:0034214:protein hexamerization;GO:0044206:UMP salvage;GO:0006218:uridine catabolic process	GO:0005829:cytosol	GO:0042802:identical protein binding;GO:0030955:potassium ion binding;GO:0004850:uridine phosphorylase activity	gnl|CDD|225376;COG2820, Udp, Uridine phosphorylase [Nucleotide transport and metabolism].
gene-b0974	708	26	6.73	11	2.88	16	4.1	8	1.36	12	1.86	7	1.34	13.7127	-1.33429	0.499005	-2.67389	0.00749763	0.0229931	Down	hyaC	NC_000913.3	1035066	1035773	b0974	hydrogenase 1 cytochrome b subunit	K03620	GO:0022904:respiratory electron transport chain	GO:0016021:integral component of membrane;GO:0005886:plasma membrane	GO:0009055:electron transfer activity;GO:0005506:iron ion binding	gnl|CDD|224880;COG1969, HyaC, Ni,Fe-hydrogenase I cytochrome b subunit [Energy production and conversion].
gene-b3098	306	1520	909.69	1185	718.03	1521	902.44	510	200.07	736	263.72	835	369.67	1103.81	-1.33286	0.255573	-5.21518	1.84e-07	1.84e-06	Down	yqjD	NC_000913.3	3249375	3249680	b3098	ribosome- and membrane-associated DUF883 domain-containing protein YqjD	-	-	GO:0016021:integral component of membrane;GO:0005886:plasma membrane	GO:0043022:ribosome binding	gnl|CDD|226941;COG4575, ElaB, Uncharacterized conserved protein [Function unknown].
gene-b4198	687	11	2.93	19	5.13	15	3.96	8	1.4	7	1.12	8	1.58	11.9773	-1.33248	0.523615	-2.54477	0.0109351	0.0314584	Down	ulaF	NC_000913.3	4423700	4424386	b4198	L-ribulose-5-phosphate 4-epimerase UlaF	K03077	GO:0019854:L-ascorbic acid catabolic process	-	GO:0008742:L-ribulose-phosphate 4-epimerase activity;GO:0008270:zinc ion binding	gnl|CDD|223313;COG0235, AraD, Ribulose-5-phosphate 4-epimerase and related epimerases and aldolases [Carbohydrate transport and metabolism].
gene-b0952	564	83	26.95	111	36.49	97	31.23	42	8.94	55	10.69	52	12.49	77.1711	-1.32308	0.267882	-4.93904	7.85e-07	6.69e-06	Down	pqiC	NC_000913.3	1014896	1015459	b0952	intermembrane transport lipoprotein PqiC	-	-	GO:0036406:anchored component of periplasmic side of cell outer membrane;GO:0030288:outer membrane-bounded periplasmic space	GO:0042802:identical protein binding	gnl|CDD|225554;COG3009, COG3009, Uncharacterized protein conserved in bacteria [Function unknown].
gene-b4128	297	43	26.51	38	23.72	94	57.46	16	6.47	39	14.4	33	15.05	45.6309	-1.32121	0.411425	-3.2113	0.00132137	0.00520953	Down	ghoS	NC_000913.3	4352584	4352880	b4128	antitoxin of the GhoTS toxin-antitoxin system	-	-	-	GO:0004521:endoribonuclease activity	-
gene-b3450	1071	121	20.69	69	11.95	67	11.36	43	4.82	46	4.71	42	5.31	67.2565	-1.32012	0.289951	-4.55291	5.29e-06	3.83e-05	Down	ugpC	NC_000913.3	3588110	3589180	b3450	sn-glycerol 3-phosphate ABC transporter ATP binding subunit	K05816	GO:0008643:carbohydrate transport;GO:0015794:glycerol-3-phosphate transmembrane transport;GO:0001407:glycerophosphodiester transmembrane transport	GO:0055052:ATP-binding cassette (ABC) transporter complex, substrate-binding subunit-containing	GO:0005524:ATP binding;GO:0015169:glycerol-3-phosphate transmembrane transporter activity;GO:0015430:glycerol-3-phosphate-transporting ATPase activity;GO:0001406:glycerophosphodiester transmembrane transporter activity	gnl|CDD|226359;COG3839, MalK, ABC-type sugar transport systems, ATPase components [Carbohydrate transport and metabolism].
gene-b1890	888	195	40.22	137	28.61	348	71.15	116	15.68	126	15.56	104	15.87	176.765	-1.31646	0.288366	-4.56525	4.99e-06	3.65e-05	Down	motA	NC_000913.3	1976252	1977139	b1890	motility protein A	K02556	GO:0071973:bacterial-type flagellum-dependent cell motility;GO:0006935:chemotaxis;GO:0006811:ion transport	GO:0120101:bacterial-type flagellum stator complex;GO:0016021:integral component of membrane;GO:0005886:plasma membrane	-	gnl|CDD|224210;COG1291, MotA, Flagellar motor component [Cell motility and secretion].
gene-b0048	480	1385	528.42	902	348.42	1407	532.19	797	199.32	538	122.9	548	154.66	963.845	-1.31617	0.217284	-6.05735	1.38e-09	1.95e-08	Down	folA	NC_000913.3	49823	50302	b0048	dihydrofolate reductase	K00287	GO:0006545:glycine biosynthetic process;GO:0006730:one-carbon metabolic process;GO:0046654:tetrahydrofolate biosynthetic process	-	GO:0004146:dihydrofolate reductase activity;GO:0050661:NADP binding	gnl|CDD|223340;COG0262, FolA, Dihydrofolate reductase [Coenzyme metabolism].
gene-b1400	591	81	25.1	80	25.1	74	22.73	27	5.48	58	10.76	37	8.48	62.0283	-1.3141	0.28943	-4.54031	5.62e-06	4.02e-05	Down	paaY	NC_000913.3	1464471	1465061	b1400	2-hydroxycyclohepta-1%2C4%2C6-triene-1-carboxyl-CoA thioesterase	-	GO:0010124:phenylacetate catabolic process	-	GO:0016289:CoA hydrolase activity;GO:0016740:transferase activity	gnl|CDD|223735;COG0663, PaaY, Carbonic anhydrases/acetyltransferases, isoleucine patch superfamily [General function prediction only].
gene-b0178	486	2250	847.85	1974	753.1	1987	742.29	1040	256.88	1135	256.07	1020	284.32	1636.75	-1.30821	0.167273	-7.8208	5.25e-15	1.67e-13	Down	skp	NC_000913.3	200482	200967	b0178	periplasmic chaperone Skp	-	-	GO:0042597:periplasmic space	GO:0051082:unfolded protein binding	gnl|CDD|225381;COG2825, HlpA, Outer membrane protein [Cell envelope biogenesis, outer membrane].
gene-b3107	165	147	163.16	121	135.97	148	162.85	84	61.11	71	47.18	61	50.08	109.4	-1.30659	0.208299	-6.27266	3.55e-10	5.52e-09	Down	yhaL	NC_000913.3	3255043	3255207	b3107	uncharacterized protein YhaL	-	-	-	-	-
gene-b4312	603	467	141.83	379	116.54	412	124.05	254	50.56	284	51.64	132	29.66	330.708	-1.30413	0.201034	-6.48711	8.75e-11	1.5e-09	Down	fimB	NC_000913.3	4540957	4541559	b4312	regulator for fimA	-	GO:0015074:DNA integration;GO:0006310:DNA recombination	-	GO:0003677:DNA binding	gnl|CDD|227308;COG4974, XerD, Site-specific recombinase XerD [DNA replication, recombination, and repair].
gene-b0563	186	46	45.29	34	33.89	46	44.9	23	14.84	19	11.2	23	16.75	33.226	-1.30023	0.329665	-3.94408	8.01e-05	0.000437594	Down	tfaX	NC_000913.3	582875	583060	b0563	DLP12 prophage%3B protein TfaX	-	-	-	-	-
gene-b4032	891	20	4.11	30	6.24	20	4.08	15	2.02	12	1.48	10	1.52	18.6941	-1.29818	0.428812	-3.02738	0.00246684	0.00882386	Down	malG	NC_000913.3	4242626	4243516	b4032	maltose ABC transporter membrane subunit MalG	K10110	GO:0008643:carbohydrate transport;GO:0055085:transmembrane transport	GO:0016021:integral component of membrane;GO:0005886:plasma membrane	-	gnl|CDD|226354;COG3833, MalG, ABC-type maltose transport systems, permease component [Carbohydrate transport and metabolism].
gene-b0318	606	30	9.07	14	4.28	15	4.49	11	2.18	13	2.35	7	1.56	15.3985	-1.29785	0.477352	-2.71885	0.00655092	0.0205866	Down	yahD	NC_000913.3	335280	335885	b0318	ankyrin repeat-containing protein YahD	-	GO:0009314:response to radiation	-	-	gnl|CDD|223738;COG0666, Arp, FOG: Ankyrin repeat [General function prediction only].
gene-b1485	897	52	10.62	52	10.75	26	5.26	25	3.35	20	2.44	23	3.47	34.7225	-1.29382	0.371664	-3.48116	0.000499245	0.00222396	Down	ddpC	NC_000913.3	1559014	1559910	b1485	putative D%2CD-dipeptide ABC transporter membrane subunit DdpC	K02034	GO:0015031:protein transport;GO:0055085:transmembrane transport	GO:0005887:integral component of plasma membrane;GO:0005886:plasma membrane	-	gnl|CDD|224094;COG1173, DppC, ABC-type dipeptide/oligopeptide/nickel transport systems, permease components [Amino acid transport and metabolism / Inorganic ion transport and metabolism].
gene-b0385	1116	328	53.82	244	40.54	336	54.66	153	16.46	130	12.77	179	21.73	239.146	-1.29154	0.241667	-5.34428	9.08e-08	9.57e-07	Down	dgcC	NC_000913.3	403703	404818	b0385	diguanylate cyclase DgcC	K18968	-	GO:0016021:integral component of membrane;GO:0005886:plasma membrane	GO:0052621:diguanylate cyclase activity;GO:0005525:GTP binding;GO:0046872:metal ion binding	gnl|CDD|225109;COG2199, COG2199, c-di-GMP synthetase (diguanylate cyclase, GGDEF domain) [Signal transduction mechanisms].
gene-b1195	255	427	306.66	278	202.14	368	262.01	140	65.91	207	89.01	203	107.85	282.169	-1.28964	0.243102	-5.30494	1.13e-07	1.17e-06	Down	ymgE	NC_000913.3	1244728	1244982	b1195	PF04226 family protein YmgE	-	-	GO:0016021:integral component of membrane;GO:0005886:plasma membrane	-	gnl|CDD|225170;COG2261, COG2261, Predicted membrane protein [Function unknown].
gene-b3554	711	2844	732.54	2836	739.57	2665	680.52	1681	283.81	1667	257.07	1103	210.16	2212.68	-1.28895	0.158264	-8.14427	3.82e-16	1.42e-14	Down	yiaF	NC_000913.3	3718334	3719044	b3554	DUF3053 domain-containing protein YiaF	-	-	-	-	-
gene-b1922	720	698	177.54	258	66.44	844	212.82	318	53.02	302	45.99	301	56.63	467.458	-1.28331	0.321925	-3.98637	6.71e-05	0.000373105	Down	fliA	NC_000913.3	2001070	2001789	b1922	RNA polymerase%2C sigma 28 (sigma F) factor	K02405	GO:0001123:transcription initiation from bacterial-type RNA polymerase promoter	GO:0005737:cytoplasm	GO:0003677:DNA binding;GO:0003700:DNA-binding transcription factor activity;GO:0003899:DNA-directed 5'-3' RNA polymerase activity;GO:0016987:sigma factor activity	gnl|CDD|224112;COG1191, FliA, DNA-directed RNA polymerase specialized sigma subunit [Transcription].
gene-b2302	648	502	141.87	276	78.97	426	119.36	181	33.53	221	37.39	218	45.58	315.894	-1.28286	0.238313	-5.38308	7.32e-08	7.79e-07	Down	yfcG	NC_000913.3	2420621	2421268	b2302	disulfide reductase	-	GO:0006979:response to oxidative stress	-	GO:0015036:disulfide oxidoreductase activity;GO:0004601:peroxidase activity	gnl|CDD|223698;COG0625, Gst, Glutathione S-transferase [Posttranslational modification, protein turnover, chaperones].
gene-b1958	918	234	46.68	217	43.83	233	46.08	149	19.48	118	14.09	96	14.17	181.149	-1.28241	0.187933	-6.82372	8.87e-12	1.75e-10	Down	yedI	NC_000913.3	2028449	2029366	b1958	DUF808 domain-containing inner membrane protein YedI	-	-	GO:0016021:integral component of membrane;GO:0005886:plasma membrane	-	gnl|CDD|225229;COG2354, COG2354, Uncharacterized protein conserved in bacteria [Function unknown].
gene-b4061	1587	566	65.31	639	74.66	521	59.6	313	23.68	366	25.29	245	20.91	459.797	-1.28199	0.179076	-7.15891	8.13e-13	1.89e-11	Down	pdeC	NC_000913.3	4275471	4277057	b4061	c-di-GMP phosphodiesterase PdeC	-	-	GO:0016021:integral component of membrane;GO:0005886:plasma membrane	GO:0071111:cyclic-guanylate-specific phosphodiesterase activity	gnl|CDD|227279;COG4943, COG4943, Predicted signal transduction protein containing sensor and EAL domains [Signal transduction mechanisms].
gene-b0330	1587	401	46.27	296	34.58	509	58.23	174	13.16	228	15.75	221	18.87	317.3	-1.28105	0.237498	-5.39395	6.89e-08	7.37e-07	Down	prpR	NC_000913.3	346857	348443	b0330	DNA-binding transcriptional dual regulator PrpR	-	GO:0045892:negative regulation of transcription, DNA-templated;GO:0045893:positive regulation of transcription, DNA-templated;GO:0019629:propionate catabolic process, 2-methylcitrate cycle;GO:0009314:response to radiation	GO:0005737:cytoplasm	GO:0005524:ATP binding;GO:0003700:DNA-binding transcription factor activity;GO:0000156:phosphorelay response regulator activity;GO:0043565:sequence-specific DNA binding;GO:0008134:transcription factor binding	gnl|CDD|224142;COG1221, PspF, Transcriptional regulators containing an AAA-type ATPase domain and a DNA-binding domain [Transcription / Signal transduction mechanisms].
gene-b2256	891	85	17.47	44	9.16	42	8.56	28	3.77	35	4.31	27	4.11	45.0225	-1.28001	0.334004	-3.83233	0.000126937	0.00066808	Down	arnD	NC_000913.3	2370018	2370908	b2256	putative 4-deoxy-4-formamido-L-arabinose-phosphoundecaprenol deformylase ArnD	K13014	GO:0036108:4-amino-4-deoxy-alpha-L-arabinopyranosyl undecaprenyl phosphate biosynthetic process;GO:0009245:lipid A biosynthetic process;GO:0009103:lipopolysaccharide biosynthetic process;GO:0046677:response to antibiotic	-	GO:0016811:hydrolase activity, acting on carbon-nitrogen (but not peptide) bonds, in linear amides	gnl|CDD|223798;COG0726, CDA1, Predicted xylanase/chitin deacetylase [Carbohydrate transport and metabolism].
gene-b2408	765	135	32.32	144	34.9	162	38.45	55	8.63	80	11.47	93	16.47	117.347	-1.27926	0.274205	-4.66535	3.08e-06	2.34e-05	Down	yfeN	NC_000913.3	2525127	2525891	b2408	putative outer membrane porin YfeN	-	-	GO:0009279:cell outer membrane	-	-
gene-b1902	504	1225	445.12	521	191.67	1185	426.87	407	96.94	450	97.9	616	165.58	765.051	-1.27673	0.318284	-4.01128	6.04e-05	0.000339329	Down	ftnB	NC_000913.3	1986925	1987428	b1902	putative ferritin-like protein	-	GO:0006879:cellular iron ion homeostasis;GO:0006826:iron ion transport	GO:0005737:cytoplasm	GO:0008199:ferric iron binding	gnl|CDD|224445;COG1528, Ftn, Ferritin-like protein [Inorganic ion transport and metabolism].
gene-b1565	306	97	58.05	79	47.87	128	75.95	53	20.79	61	21.86	47	20.81	80.2333	-1.27446	0.245883	-5.1832	2.18e-07	2.14e-06	Down	ydfV	NC_000913.3	1645897	1646202	b1565	Qin prophage%3B protein YdfV	-	-	-	-	-
gene-b1606	723	631	159.83	609	156.18	669	168	301	49.98	396	60.06	315	59.02	507.035	-1.27215	0.171344	-7.42451	1.13e-13	3.09e-12	Down	folM	NC_000913.3	1680976	1681698	b1606	dihydromonapterin reductase	K13938	GO:0006730:one-carbon metabolic process	-	GO:0004146:dihydrofolate reductase activity	gnl|CDD|223959;COG1028, FabG, Dehydrogenases with different specificities (related to short-chain alcohol dehydrogenases) [Secondary metabolites biosynthesis, transport, and catabolism / General function prediction only].
gene-b0071	606	208	62.86	138	42.22	154	46.14	86	17.04	89	16.1	88	19.67	132.342	-1.27017	0.225278	-5.63821	1.72e-08	2.02e-07	Down	leuD	NC_000913.3	78848	79453	b0071	3-isopropylmalate dehydratase subunit LeuD	K01704	GO:0009098:leucine biosynthetic process	GO:0009316:3-isopropylmalate dehydratase complex	GO:0003861:3-isopropylmalate dehydratase activity	gnl|CDD|223144;COG0066, LeuD, 3-isopropylmalate dehydratase small subunit [Amino acid transport and metabolism].
gene-b1710	552	946	313.85	938	315.07	808	265.76	569	123.74	515	102.3	370	90.8	717.452	-1.2674	0.168314	-7.52995	5.08e-14	1.47e-12	Down	btuE	NC_000913.3	1793558	1794109	b1710	thioredoxin/glutathione peroxidase	K00432	GO:0033194:response to hydroperoxide	GO:0042597:periplasmic space	GO:0004602:glutathione peroxidase activity;GO:0008379:thioredoxin peroxidase activity	gnl|CDD|223463;COG0386, BtuE, Glutathione peroxidase [Posttranslational modification, protein turnover, chaperones].
gene-b3024	393	1605	747.92	2090	986.05	1378	636.6	928	283.46	1258	350.98	617	212.69	1362.29	-1.26598	0.239963	-5.27573	1.32e-07	1.35e-06	Down	ygiW	NC_000913.3	3169284	3169676	b3024	BOF family protein YgiW	-	-	GO:0042597:periplasmic space	-	gnl|CDD|225653;COG3111, COG3111, Periplasmic protein with OB-fold [Function unknown].
gene-b4248	396	847	391.71	935	437.78	776	355.78	514	155.81	552	152.84	339	115.97	684.965	-1.25334	0.175948	-7.12333	1.05e-12	2.43e-11	Down	yjgH	NC_000913.3	4472814	4473209	b4248	RutC family protein YjgH	-	-	-	-	gnl|CDD|223329;COG0251, TdcF, Putative translation initiation inhibitor, yjgF family [Translation, ribosomal structure and biogenesis].
gene-b1196	441	536	222.59	250	105.11	605	249.07	178	48.45	291	72.35	260	79.87	365.413	-1.24844	0.303235	-4.11709	3.84e-05	0.000226805	Down	ycgY	NC_000913.3	1245160	1245600	b1196	uncharacterized protein YcgY	-	-	-	-	-
gene-b2247	1206	27	4.1	13	2	18	2.71	17	1.69	11	1	4	0.45	15.2251	-1.2444	0.496367	-2.50701	0.0121758	0.0344316	Down	rhmD	NC_000913.3	2360209	2361414	b2247	L-rhamnonate dehydratase	K12661	GO:0009063:cellular amino acid catabolic process	-	GO:0050032:L-rhamnonate dehydratase activity;GO:0000287:magnesium ion binding	gnl|CDD|227284;COG4948, COG4948, L-alanine-DL-glutamate epimerase and related enzymes of enolase superfamily [Cell envelope biogenesis, outer membrane / General function prediction only].
gene-b1484	987	111	20.6	134	25.17	85	15.64	53	6.45	66	7.33	61	8.37	89.2263	-1.23561	0.272742	-4.53031	5.89e-06	4.19e-05	Down	ddpD	NC_000913.3	1558031	1559017	b1484	putative D%2CD-dipeptide ABC transporter ATP-binding subunit DdpD	K02031	GO:0015031:protein transport	GO:0005886:plasma membrane	GO:0005524:ATP binding;GO:0016887:ATPase activity	gnl|CDD|223521;COG0444, DppD, ABC-type dipeptide/oligopeptide/nickel transport system, ATPase component [Amino acid transport and metabolism / Inorganic ion transport and metabolism].
gene-b3012	828	3466	766.6	5758	1289.39	3777	828.19	2023	293.29	3009	398.46	2184	357.33	3531.57	-1.22935	0.266082	-4.62019	3.83e-06	2.86e-05	Down	dkgA	NC_000913.3	3156623	3157450	b3012	methylglyoxal reductase DkgA	-	GO:0019853:L-ascorbic acid biosynthetic process;GO:0051596:methylglyoxal catabolic process	GO:0005829:cytosol	GO:0050580:2,5-didehydrogluconate reductase activity;GO:0008106:alcohol dehydrogenase (NADP+) activity;GO:0016616:oxidoreductase activity, acting on the CH-OH group of donors, NAD or NADP as acceptor	gnl|CDD|223729;COG0656, ARA1, Aldo/keto reductases, related to diketogulonate reductase [General function prediction only].
gene-b4127	273	687	460.86	392	266.24	685	455.55	177	77.83	346	138.97	403	199.98	468.373	-1.22009	0.329138	-3.70693	0.000209783	0.00104916	Down	yjdJ	NC_000913.3	4352085	4352357	b4127	putative N-acetyltransferase YjdJ	-	-	-	-	gnl|CDD|225261;COG2388, COG2388, Predicted acetyltransferase [General function prediction only].
gene-b4618	90	1237	2517.09	545	1122.79	1080	2178.68	481	641.56	663	807.73	424	638.22	756.528	-1.21992	0.253475	-4.81277	1.49e-06	1.2e-05	Down	tisB	NC_000913.3	3853553	3853642	b4618	membrane-depolarizing toxin TisB	-	-	-	-	-
gene-b2266	306	5716	3420.92	6267	3797.36	6022	3572.99	3290	1290.65	4079	1461.59	2680	1186.48	4847.78	-1.21974	0.164809	-7.40095	1.35e-13	3.61e-12	Down	elaB	NC_000913.3	2380722	2381027	b2266	tail-anchored inner membrane protein ElaB	-	-	GO:0016021:integral component of membrane;GO:0005886:plasma membrane	GO:0043022:ribosome binding	gnl|CDD|226941;COG4575, ElaB, Uncharacterized conserved protein [Function unknown].
gene-b2239	1077	697	118.52	857	147.54	734	123.74	378	42.13	461	46.93	419	52.7	618.409	-1.21764	0.203445	-5.98509	2.16e-09	2.92e-08	Down	glpQ	NC_000913.3	2349935	2351011	b2239	glycerophosphoryl diester phosphodiesterase GlpQ	K01126	GO:0006071:glycerol metabolic process;GO:0006629:lipid metabolic process	GO:0042597:periplasmic space	GO:0005509:calcium ion binding;GO:0008889:glycerophosphodiester phosphodiesterase activity;GO:0046872:metal ion binding	gnl|CDD|223657;COG0584, UgpQ, Glycerophosphoryl diester phosphodiesterase [Energy production and conversion].
gene-b1619	768	2905	692.72	1944	469.33	2119	500.94	1395	218.04	1505	214.87	983	173.4	1862.53	-1.21414	0.18175	-6.68029	2.38e-11	4.44e-10	Down	hdhA	NC_000913.3	1697273	1698040	b1619	7-alpha-hydroxysteroid dehydrogenase	K00076	GO:0030573:bile acid catabolic process;GO:0016042:lipid catabolic process	-	GO:0008709:cholate 7-alpha-dehydrogenase activity	gnl|CDD|223959;COG1028, FabG, Dehydrogenases with different specificities (related to short-chain alcohol dehydrogenases) [Secondary metabolites biosynthesis, transport, and catabolism / General function prediction only].
gene-b1957	183	270	270.2	307	311.05	315	312.52	145	95.12	173	103.65	171	126.59	240.697	-1.21364	0.211124	-5.74847	9.01e-09	1.1e-07	Down	yodC	NC_000913.3	2028188	2028370	b1957	protein YodC	-	-	-	-	gnl|CDD|227762;COG5475, COG5475, Uncharacterized small protein [Function unknown].
gene-b0046	531	48	16.55	34	11.87	22	7.52	17	3.84	19	3.92	21	5.36	28.0537	-1.21335	0.390111	-3.11026	0.00186926	0.00701742	Down	kefF	NC_000913.3	47246	47776	b0046	regulator of KefC-mediated potassium transport and quinone oxidoreductase	-	GO:0032414:positive regulation of ion transmembrane transporter activity;GO:1901381:positive regulation of potassium ion transmembrane transport;GO:0006813:potassium ion transport	GO:0005886:plasma membrane	GO:0010181:FMN binding;GO:0003955:NAD(P)H dehydrogenase (quinone) activity	gnl|CDD|225158;COG2249, MdaB, Putative NADPH-quinone reductase (modulator of drug activity B) [General function prediction only].
gene-b4055	714	1307	335.24	671	174.25	1212	308.19	654	109.95	742	113.95	393	74.57	846.953	-1.20927	0.233282	-5.18372	2.18e-07	2.14e-06	Down	aphA	NC_000913.3	4269414	4270127	b4055	acid phosphatase/phosphotransferase	K03788	-	GO:0030288:outer membrane-bounded periplasmic space	GO:0003993:acid phosphatase activity;GO:0048037:cofactor binding;GO:0046872:metal ion binding;GO:0004647:phosphoserine phosphatase activity	gnl|CDD|226223;COG3700, AphA, Acid phosphatase (class B) [General function prediction only].
gene-b1725	861	3550	755.09	3034	653.37	2904	612.36	1186	165.35	2220	282.71	1803	283.69	2552.28	-1.20758	0.254566	-4.74369	2.1e-06	1.65e-05	Down	yniA	NC_000913.3	1807796	1808656	b1725	putative kinase YniA	-	-	-	GO:0016301:kinase activity	gnl|CDD|225547;COG3001, COG3001, Uncharacterized protein conserved in bacteria [Function unknown].
gene-b3794	741	85	21.01	74	18.52	74	18.13	44	7.13	42	6.21	43	7.86	62.8488	-1.20636	0.253806	-4.7531	2e-06	1.59e-05	Down	rffM	NC_000913.3	3979956	3980696	b3794	UDP-N-acetyl-D-mannosaminuronic acid transferase	-	GO:0009246:enterobacterial common antigen biosynthetic process	-	GO:0047241:lipopolysaccharide N-acetylmannosaminouronosyltransferase activity	gnl|CDD|224833;COG1922, WecG, Teichoic acid biosynthesis proteins [Cell envelope biogenesis, outer membrane].
gene-b3132	1281	56	8.01	21	3.04	39	5.53	18	1.69	26	2.23	20	2.12	30.8165	-1.20179	0.381595	-3.14938	0.00163618	0.00626547	Down	kbaZ	NC_000913.3	3278914	3280194	b3132	tagatose-1%2C6-bisphosphate aldolase 1 subunit KbaZ	K16371	GO:2001059:D-tagatose 6-phosphate catabolic process;GO:0019402:galactitol metabolic process	-	GO:0003824:catalytic activity	gnl|CDD|226939;COG4573, GatZ, Predicted tagatose 6-phosphate kinase [Carbohydrate transport and metabolism].
gene-b3348	219	272	227.46	167	141.39	252	208.91	122	66.87	121	60.58	135	83.51	184.978	-1.19747	0.233087	-5.13742	2.79e-07	2.65e-06	Down	slyX	NC_000913.3	3477640	3477858	b3348	protein SlyX	-	-	-	-	gnl|CDD|225453;COG2900, SlyX, Uncharacterized protein conserved in bacteria [Function unknown].
gene-b1514	1029	40	7.12	45	8.11	20	3.53	18	2.1	27	2.88	15	1.97	28.5809	-1.19677	0.397021	-3.01438	0.00257505	0.00912778	Down	lsrC	NC_000913.3	1603019	1604047	b1514	Autoinducer-2 ABC transporter membrane subunit LsrC	K10556	-	GO:0016021:integral component of membrane;GO:0005886:plasma membrane	GO:0022857:transmembrane transporter activity	gnl|CDD|224093;COG1172, AraH, Ribose/xylose/arabinose/galactoside ABC-type transport systems, permease components [Carbohydrate transport and metabolism].
gene-b1431	669	8310	2274.82	6403	1774.6	7878	2137.97	4650	834.37	4312	706.72	3641	737.29	6066.82	-1.19631	0.155474	-7.69459	1.42e-14	4.35e-13	Down	ydcL	NC_000913.3	1502457	1503125	b1431	DUF3313 domain-containing lipoprotein YdcL	-	-	GO:0005886:plasma membrane	-	-
gene-b1193	612	110	32.92	117	35.45	110	32.63	67	13.14	73	13.08	51	11.29	91.1809	-1.19273	0.218213	-5.46587	4.61e-08	5.05e-07	Down	emtA	NC_000913.3	1243180	1243791	b1193	lytic murein transglycosylase E	-	GO:0016998:cell wall macromolecule catabolic process;GO:0071555:cell wall organization;GO:0000270:peptidoglycan metabolic process	GO:0009279:cell outer membrane	GO:0016837:carbon-oxygen lyase activity, acting on polysaccharides;GO:0008932:lytic endotransglycosylase activity	gnl|CDD|223812;COG0741, MltE, Soluble lytic murein transglycosylase and related regulatory proteins (some contain LysM/invasin domains) [Cell envelope biogenesis, outer membrane].
gene-b0546	798	1547	355.03	1603	372.46	1769	402.47	993	149.38	1028	141.25	763	129.53	1329.3	-1.19064	0.145761	-8.16845	3.12e-16	1.21e-14	Down	ybcM	NC_000913.3	571454	572251	b0546	DLP12 prophage%3B putative DNA-binding transcriptional regulator	-	GO:0006974:cellular response to DNA damage stimulus;GO:0046677:response to antibiotic	-	GO:0003700:DNA-binding transcription factor activity;GO:0043565:sequence-specific DNA binding	gnl|CDD|225117;COG2207, AraC, AraC-type DNA-binding domain-containing proteins [Transcription].
gene-b0806	261	2825	1982.21	2620	1861.25	5104	3550.44	2572	1182.94	2657	1116.21	931	483.23	2827.76	-1.1893	0.318323	-3.73615	0.000186858	0.000946558	Down	mcbA	NC_000913.3	841796	842056	b0806	DUF1471 domain-containing protein McbA	-	-	GO:0042597:periplasmic space	-	-
gene-b0508	777	27	6.36	38	9.07	30	7.01	16	2.47	22	3.1	16	2.79	25.8936	-1.18866	0.367191	-3.23717	0.00120722	0.0048166	Down	hyi	NC_000913.3	535710	536486	b0508	hydroxypyruvate isomerase	K01816	GO:0046487:glyoxylate metabolic process	-	GO:0008903:hydroxypyruvate isomerase activity;GO:0042803:protein homodimerization activity	gnl|CDD|226149;COG3622, Hfi, Hydroxypyruvate isomerase [Carbohydrate transport and metabolism].
gene-b2665	450	4375	1780.48	3992	1644.83	4476	1805.88	1918	511.64	2653	646.42	2535	763.15	3466.82	-1.1876	0.216819	-5.47738	4.32e-08	4.77e-07	Down	kbp	NC_000913.3	2796337	2796786	b2665	K(+) binding protein	-	-	GO:0005737:cytoplasm	-	gnl|CDD|224566;COG1652, XkdP, Uncharacterized protein containing LysM domain [Function unknown].
gene-b2029	1407	4013	522.33	2962	390.33	3211	414.34	1804	153.91	2395	186.64	1572	151.36	2742.77	-1.18647	0.175862	-6.74657	1.51e-11	2.87e-10	Down	gnd	NC_000913.3	2099862	2101268	b2029	6-phosphogluconate dehydrogenase%2C decarboxylating	K00033	GO:0019521:D-gluconate metabolic process;GO:0006098:pentose-phosphate shunt	-	GO:0050661:NADP binding;GO:0004616:phosphogluconate dehydrogenase (decarboxylating) activity	gnl|CDD|223439;COG0362, Gnd, 6-phosphogluconate dehydrogenase [Carbohydrate transport and metabolism].
gene-b1103	360	831	422.74	659	339.41	748	377.23	403	134.38	443	134.93	405	152.4	603.598	-1.18455	0.168412	-7.03365	2.01e-12	4.39e-11	Down	hinT	NC_000913.3	1161885	1162244	b1103	purine nucleoside phosphoramidase	-	-	-	GO:0016787:hydrolase activity;GO:0000166:nucleotide binding	gnl|CDD|223611;COG0537, Hit, Diadenosine tetraphosphate (Ap4A) hydrolase and other HIT family hydrolases [Nucleotide transport and metabolism / Carbohydrate transport and metabolism / General function prediction only].
gene-b1101	1434	1902	242.9	2248	290.66	1656	209.66	1076	90.07	1251	95.65	983	92.86	1582.79	-1.1811	0.198837	-5.94003	2.85e-09	3.79e-08	Down	ptsG	NC_000913.3	1157869	1159302	b1101	glucose-specific PTS enzyme IIBC component	K02778	GO:0009401:phosphoenolpyruvate-dependent sugar phosphotransferase system	GO:0016021:integral component of membrane;GO:0005886:plasma membrane	GO:0005355:glucose transmembrane transporter activity;GO:0016301:kinase activity;GO:0008982:protein-N(PI)-phosphohistidine-sugar phosphotransferase activity	gnl|CDD|224183;COG1263, PtsG, Phosphotransferase system IIC components, glucose/maltose/N-acetylglucosamine-specific [Carbohydrate transport and metabolism].
gene-b1552	213	17726	15240.6	13444	11702.9	20357	17351.9	11021	6211.18	11490	5914.71	6974	4435.56	13849.3	-1.18101	0.187434	-6.30095	2.96e-10	4.67e-09	Down	cspI	NC_000913.3	1638455	1638667	b1552	Qin prophage%3B cold shock-like protein CspI	-	-	GO:0005737:cytoplasm	GO:0003677:DNA binding	gnl|CDD|224197;COG1278, CspC, Cold shock proteins [Transcription].
gene-b1380	990	993	183.69	812	152.08	858	157.35	552	66.93	572	63.35	396	54.19	719.203	-1.17994	0.144389	-8.17198	3.03e-16	1.18e-14	Down	ldhA	NC_000913.3	1441854	1442843	b1380	D-lactate dehydrogenase	K03778	GO:0019664:mixed acid fermentation;GO:0009408:response to heat	GO:0005829:cytosol	GO:0008720:D-lactate dehydrogenase activity;GO:0070404:NADH binding	gnl|CDD|223980;COG1052, LdhA, Lactate dehydrogenase and related dehydrogenases [Energy production and conversion / Coenzyme metabolism / General function prediction only].
gene-b0146	705	2549	662.14	3260	857.38	2642	680.39	1157	197	1722	267.82	1821	349.92	2304.74	-1.17982	0.271198	-4.35041	1.36e-05	8.96e-05	Down	sfsA	NC_000913.3	160782	161486	b0146	putative DNA-binding transcriptional regulator of maltose metabolism	-	-	-	GO:0003677:DNA binding	gnl|CDD|224406;COG1489, SfsA, DNA-binding protein, stimulates sugar fermentation [General function prediction only].
gene-b3336	477	7857	3016.55	5679	2207.48	8688	3306.84	4308	1084.15	4181	961.07	3963	1125.52	5979.41	-1.17335	0.193128	-6.07554	1.24e-09	1.79e-08	Down	bfr	NC_000913.3	3466249	3466725	b3336	bacterioferritin	K03594	GO:0006879:cellular iron ion homeostasis;GO:0006826:iron ion transport	GO:0005623:cell	GO:0008199:ferric iron binding;GO:0004322:ferroxidase activity	gnl|CDD|225104;COG2193, Bfr, Bacterioferritin (cytochrome b1) [Inorganic ion transport and metabolism].
gene-b2843	837	134	29.32	47	10.41	99	21.47	60	8.61	64	8.38	36	5.83	74.5421	-1.17034	0.323562	-3.61704	0.000297987	0.00143386	Down	kduI	NC_000913.3	2983288	2984124	b2843	5-dehydro-4-deoxy-D-glucuronate isomerase	K01815	GO:0045490:pectin catabolic process	-	GO:0008697:4-deoxy-L-threo-5-hexosulose-uronate ketol-isomerase activity;GO:0008270:zinc ion binding	gnl|CDD|226240;COG3717, KduI, 5-keto 4-deoxyuronate isomerase [Carbohydrate transport and metabolism].
gene-b4279	1218	415	62.4	359	54.65	441	65.74	225	22.18	310	27.91	168	18.69	328.386	-1.16997	0.180529	-6.48075	9.13e-11	1.56e-09	Down	nanX	NC_000913.3	4504058	4505275	b4279	sialic acid transporter NanX	-	GO:0055085:transmembrane transport	GO:0016021:integral component of membrane;GO:0005886:plasma membrane	-	gnl|CDD|225371;COG2814, AraJ, Arabinose efflux permease [Carbohydrate transport and metabolism].
gene-b1071	294	738	459.71	667	420.65	958	591.6	366	149.44	410	152.91	526	242.37	638.818	-1.16922	0.252579	-4.62914	3.67e-06	2.75e-05	Down	flgM	NC_000913.3	1129835	1130128	b1071	anti-sigma factor for FliA (sigma(28))	K02398	GO:0044781:bacterial-type flagellum organization;GO:0045861:negative regulation of proteolysis;GO:0045892:negative regulation of transcription, DNA-templated	-	GO:0016989:sigma factor antagonist activity	gnl|CDD|225352;COG2747, FlgM, Negative regulator of flagellin synthesis (anti-sigma28 factor) [Transcription / Cell motility and secretion / Intracellular trafficking and secretion].
gene-b1901	990	161	29.78	134	25.1	157	28.79	89	10.79	90	9.97	79	10.81	122.543	-1.16557	0.197831	-5.89175	3.82e-09	5e-08	Down	araF	NC_000913.3	1985139	1986128	b1901	arabinose ABC transporter periplasmic binding protein	K10537	GO:0042882:L-arabinose transmembrane transport	GO:0030288:outer membrane-bounded periplasmic space	GO:0048029:monosaccharide binding;GO:0015407:monosaccharide-transporting ATPase activity	gnl|CDD|224791;COG1879, RbsB, ABC-type sugar transport system, periplasmic component [Carbohydrate transport and metabolism].
gene-b4438	87	93	195.77	65	138.53	70	146.08	39	53.81	56	70.58	36	56.06	61.6286	-1.16556	0.262426	-4.44147	8.93e-06	6.11e-05	Down	cyaR	NC_000913.3	2167114	2167200	b4438	small regulatory RNA CyaR	-	-	-	-	-
gene-b1724	291	1222	769.04	1019	649.27	1035	645.74	425	175.32	699	263.38	705	328.2	888.711	-1.1646	0.253412	-4.59569	4.31e-06	3.18e-05	Down	ydiZ	NC_000913.3	1807400	1807690	b1724	putative endoribonuclease YdiZ	-	-	-	GO:0004521:endoribonuclease activity	-
gene-b1265	45	68	276.74	60	247.22	76	306.63	43	114.71	47	114.52	28	84.29	55.1538	-1.16392	0.258823	-4.49695	6.89e-06	4.83e-05	Down	trpL	NC_000913.3	1323038	1323082	b1265	trp operon leader peptide	-	-	-	-	-
gene-b1862	603	18	5.47	36	11.07	58	17.46	17	3.38	31	5.64	17	3.82	30.4329	-1.16346	0.42985	-2.70668	0.00679607	0.0212488	Down	yebB	NC_000913.3	1946251	1946853	b1862	putative papain-like amidase YebB	-	-	-	-	-
gene-b4719	137	567	757.94	488	660.45	504	667.92	267	233.95	361	288.92	267	264.02	423.319	-1.16139	0.171778	-6.76101	1.37e-11	2.61e-10	Down	sdsN	NC_000913.3	1996921	1997057	b4719	small regulatory RNA SdsN	-	-	-	-	-
gene-b4023	273	572	383.71	610	414.3	698	464.2	330	145.11	344	138.16	387	192.04	511.917	-1.15832	0.211424	-5.47866	4.29e-08	4.75e-07	Down	yjbD	NC_000913.3	4231359	4231631	b4023	DUF3811 domain-containing protein YjbD	-	-	-	-	-
gene-b3536	1572	2157	251.29	1440	169.85	1686	194.72	944	72.09	1073	74.84	983	84.71	1429.51	-1.15464	0.19453	-5.93555	2.93e-09	3.88e-08	Down	bcsE	NC_000913.3	3696458	3698029	b3536	c-di-GMP-binding protein BcsE	-	GO:0030244:cellulose biosynthetic process	-	GO:0035438:cyclic-di-GMP binding	-
gene-b0627	204	277	248.67	261	237.22	312	277.68	219	128.87	158	84.92	120	79.69	231.169	-1.14846	0.200682	-5.72278	1.05e-08	1.28e-07	Down	tatE	NC_000913.3	658947	659150	b0627	twin arginine protein translocation system - TatE protein	K03425	-	-	-	gnl|CDD|224739;COG1826, TatA, Sec-independent protein secretion pathway components [Intracellular trafficking and secretion].
gene-b1605	1383	145	19.2	141	18.9	139	18.25	119	10.33	81	6.42	51	5	115.747	-1.14801	0.244522	-4.6949	2.67e-06	2.05e-05	Down	ydgI	NC_000913.3	1679557	1680939	b1605	putative arginine:ornithine antiporter	-	GO:0006865:amino acid transport	GO:0016021:integral component of membrane;GO:0005886:plasma membrane	GO:0015297:antiporter activity	gnl|CDD|223605;COG0531, PotE, Amino acid transporters [Amino acid transport and metabolism].
gene-b2304	894	1117	228.82	582	120.71	1087	220.75	432	58.01	551	67.58	578	87.59	749.893	-1.14721	0.262016	-4.3784	1.2e-05	7.96e-05	Down	yfcH	NC_000913.3	2421708	2422601	b2304	putative NAD-dependent epimerase YfcH	-	-	-	GO:0003824:catalytic activity;GO:0050662:coenzyme binding	gnl|CDD|224015;COG1090, COG1090, Predicted nucleoside-diphosphate sugar epimerase [General function prediction only].
gene-b0973	1794	167	17.05	105	10.85	117	11.84	72	4.82	77	4.71	75	5.66	105.772	-1.13927	0.241127	-4.72477	2.3e-06	1.79e-05	Down	hyaB	NC_000913.3	1033254	1035047	b0973	hydrogenase 1 large subunit	K06281	GO:0009061:anaerobic respiration;GO:0006113:fermentation	GO:0044569:[Ni-Fe] hydrogenase complex;GO:0016020:membrane;GO:0030288:outer membrane-bounded periplasmic space;GO:0005886:plasma membrane	GO:0009055:electron transfer activity;GO:0008901:ferredoxin hydrogenase activity;GO:0033748:hydrogenase (acceptor) activity;GO:0016151:nickel cation binding	gnl|CDD|223451;COG0374, HyaB, Ni,Fe-hydrogenase I large subunit [Energy production and conversion].
gene-b1029	987	51	9.46	34	6.39	41	7.54	17	2.07	31	3.44	25	3.43	34.3136	-1.13755	0.337322	-3.37231	0.000745416	0.00317334	Down	ycdU	NC_000913.3	1095843	1096829	b1029	uncharacterized protein YcdU	-	-	GO:0016021:integral component of membrane;GO:0005886:plasma membrane	-	gnl|CDD|223547;COG0471, CitT, Di- and tricarboxylate transporters [Inorganic ion transport and metabolism].
gene-b0514	1146	65	10.39	62	10.03	54	8.56	27	2.83	46	4.4	33	3.9	49.6012	-1.13687	0.289586	-3.92585	8.64e-05	0.000469732	Down	glxK	NC_000913.3	541888	543033	b0514	glycerate 2-kinase 2	K00865	GO:0046296:glycolate catabolic process;GO:0009436:glyoxylate catabolic process;GO:0031388:organic acid phosphorylation	-	GO:0005524:ATP binding;GO:0043798:glycerate 2-kinase activity;GO:0008887:glycerate kinase activity	gnl|CDD|224840;COG1929, COG1929, Glycerate kinase [Carbohydrate transport and metabolism].
gene-b3525	768	109	25.99	32	7.73	72	17.02	37	5.78	56	8	31	5.47	57.0305	-1.13597	0.366869	-3.0964	0.00195888	0.00727175	Down	pdeH	NC_000913.3	3678420	3679187	b3525	c-di-GMP phosphodiesterase PdeH	K00874	GO:1902021:regulation of bacterial-type flagellum-dependent cell motility	-	GO:0071111:cyclic-guanylate-specific phosphodiesterase activity;GO:0000166:nucleotide binding	gnl|CDD|225110;COG2200, Rtn, c-di-GMP phosphodiesterase class I (EAL domain) [Signal transduction mechanisms].
gene-b4269	1020	289	51.89	307	55.81	254	45.21	175	20.6	177	19.03	147	19.52	233.383	-1.13515	0.187368	-6.05839	1.37e-09	1.95e-08	Down	ahr	NC_000913.3	4495190	4496209	b4269	NADPH-dependent aldehyde reductase Ahr	-	GO:0006631:fatty acid metabolic process	-	GO:0008106:alcohol dehydrogenase (NADP+) activity;GO:0008270:zinc ion binding	gnl|CDD|223992;COG1064, AdhP, Zn-dependent alcohol dehydrogenases [General function prediction only].
gene-b2296	1203	3765	573.15	5109	787.43	2328	351.34	1882	187.8	2576	234.79	2138	240.76	3107.39	-1.13497	0.300442	-3.77765	0.000158314	0.000820231	Down	ackA	NC_000913.3	2413470	2414672	b2296	acetate kinase	K00925	GO:0006085:acetyl-CoA biosynthetic process;GO:0006082:organic acid metabolic process	GO:0005737:cytoplasm	GO:0008776:acetate kinase activity;GO:0005524:ATP binding;GO:0000287:magnesium ion binding	gnl|CDD|223359;COG0282, ackA, Acetate kinase [Energy production and conversion].
gene-b3602	363	1011	510.05	1189	607.32	1068	534.17	698	230.82	694	209.63	536	200.03	897.596	-1.13448	0.165246	-6.86543	6.63e-12	1.33e-10	Down	yibL	NC_000913.3	3776665	3777027	b3602	DUF2810 domain-containing protein YibL	-	-	-	-	-
gene-b3548	699	3292	862.49	1896	502.93	3266	848.3	1382	237.34	1689	264.94	1728	334.9	2285.66	-1.13361	0.248322	-4.56509	4.99e-06	3.65e-05	Down	yhjY	NC_000913.3	3712236	3712934	b3548	putative outer membrane protein YhjY	-	-	GO:0019867:outer membrane	-	gnl|CDD|227858;COG5571, COG5571, Autotransporter protein or domain, integral membrane beta-barrel involved in protein secretion [Cell motility and secretion].
gene-b1462	570	119	38.23	96	31.23	119	37.9	62	13.06	77	14.81	57	13.55	91.0915	-1.1306	0.217344	-5.20191	1.97e-07	1.96e-06	Down	yddH	NC_000913.3	1533282	1533851	b1462	flavin reductase-like protein YddH	-	-	-	GO:0010181:FMN binding	gnl|CDD|224766;COG1853, COG1853, Conserved protein/domain typically associated with flavoprotein oxygenases, DIM6/NTAB family [General function prediction only].
gene-b2687	516	5273	1871.46	5778	2076.21	4451	1566.1	2241	521.34	3532	750.52	3250	853.26	4271.18	-1.12396	0.254754	-4.41196	1.02e-05	6.95e-05	Down	luxS	NC_000913.3	2814218	2814733	b2687	S-ribosylhomocysteine lyase	K07173	GO:0009372:quorum sensing	-	GO:0005506:iron ion binding;GO:0043768:S-ribosylhomocysteine lyase activity	gnl|CDD|224767;COG1854, LuxS, LuxS protein involved in autoinducer AI2 synthesis [Signal transduction mechanisms].
gene-b1676	1413	19826	2569.6	23272	3053.76	17541	2253.85	12371	1050.98	14336	1112.45	9609	921.26	16729	-1.12384	0.197598	-5.68751	1.29e-08	1.55e-07	Down	pykF	NC_000913.3	1755698	1757110	b1676	pyruvate kinase I	K00873	-	-	GO:0005524:ATP binding;GO:0016301:kinase activity;GO:0000287:magnesium ion binding;GO:0030955:potassium ion binding;GO:0004743:pyruvate kinase activity	gnl|CDD|223545;COG0469, PykF, Pyruvate kinase [Carbohydrate transport and metabolism].
gene-b3555	291	43431	27332.5	51951	33101.3	44176	27561.7	26571	10960.9	34390	12957.8	22597	10519.7	38478.2	-1.12128	0.195043	-5.74887	8.98e-09	1.1e-07	Down	yiaG	NC_000913.3	3719478	3719768	b3555	putative DNA-binding transcriptional regulator YiaG	-	-	-	GO:0043565:sequence-specific DNA binding	gnl|CDD|225495;COG2944, COG2944, Predicted transcriptional regulator [Transcription].
gene-b3495	435	9772	4114.02	9059	3861.31	9606	4009.27	6109	1685.83	6071	1530.26	4702	1464.33	7798.1	-1.11783	0.138755	-8.05612	7.88e-16	2.79e-14	Down	uspA	NC_000913.3	3640111	3640545	b3495	universal stress global stress response regulator	-	-	GO:0005737:cytoplasm	-	gnl|CDD|223662;COG0589, UspA, Universal stress protein UspA and related nucleotide-binding proteins [Signal transduction mechanisms].
gene-b4207	621	613	180.78	526	157.05	621	181.56	480	92.79	370	65.33	214	46.68	481.34	-1.1171	0.209813	-5.32428	1.01e-07	1.06e-06	Down	fklB	NC_000913.3	4428935	4429555	b4207	FKBP-type peptidyl-prolyl cis-trans isomerase FklB	-	GO:0006457:protein folding	GO:0005829:cytosol;GO:0042597:periplasmic space	GO:0005528:FK506 binding;GO:0042802:identical protein binding;GO:0003755:peptidyl-prolyl cis-trans isomerase activity	gnl|CDD|223619;COG0545, FkpA, FKBP-type peptidyl-prolyl cis-trans isomerases 1 [Posttranslational modification, protein turnover, chaperones].
gene-b0326	816	44	9.87	38	8.63	39	8.68	25	3.68	33	4.43	15	2.49	33.0683	-1.11281	0.32239	-3.45174	0.00055698	0.00245583	Down	yahL	NC_000913.3	344176	344991	b0326	uncharacterized protein YahL	-	-	-	-	-
gene-b3588	1539	9794	1165.45	8013	965.38	6521	769.29	1721	134.24	5223	372.11	6766	595.58	6689.05	-1.10936	0.421809	-2.63	0.00853854	0.0256038	Down	aldB	NC_000913.3	3754973	3756511	b3588	aldehyde dehydrogenase B	K00138	GO:0006974:cellular response to DNA damage stimulus;GO:0045471:response to ethanol	-	GO:0004029:aldehyde dehydrogenase (NAD) activity;GO:0016491:oxidoreductase activity	gnl|CDD|223944;COG1012, PutA, NAD-dependent aldehyde dehydrogenases [Energy production and conversion].
gene-b3600	1149	1138	181.38	707	114.09	1012	159.91	546	57.04	689	65.75	465	54.83	778.692	-1.10799	0.183984	-6.02221	1.72e-09	2.38e-08	Down	mtlD	NC_000913.3	3774424	3775572	b3600	mannitol-1-phosphate 5-dehydrogenase	K00009	GO:0019594:mannitol metabolic process	-	GO:0050662:coenzyme binding;GO:0008926:mannitol-1-phosphate 5-dehydrogenase activity	gnl|CDD|223324;COG0246, MtlD, Mannitol-1-phosphate/altronate dehydrogenases [Carbohydrate transport and metabolism].
gene-b3221	465	103	40.57	114	45.46	103	40.22	46	11.88	60	14.15	80	23.31	88.6567	-1.10669	0.296159	-3.73682	0.00018636	0.00094514	Down	yhcH	NC_000913.3	3369014	3369478	b3221	DUF386 domain-containing protein YhcH	-	GO:0006974:cellular response to DNA damage stimulus	-	-	gnl|CDD|225345;COG2731, EbgC, Beta-galactosidase, beta subunit [Carbohydrate transport and metabolism].
gene-b4263	1503	738	89.92	849	104.74	615	74.29	327	26.12	438	31.95	519	46.78	610.45	-1.10456	0.271097	-4.07441	4.61e-05	0.000265423	Down	yjgR	NC_000913.3	4488561	4490063	b4263	DUF853 domain-containing protein YjgR	-	-	-	-	gnl|CDD|223510;COG0433, COG0433, HerA helicase [Replication, recombination, and repair].
gene-b1738	321	682	389.09	756	436.68	656	371.03	406	151.83	499	170.45	358	151.09	578.983	-1.10209	0.17123	-6.43631	1.22e-10	2.03e-09	Down	chbB	NC_000913.3	1821299	1821619	b1738	N%2CN'-diacetylchitobiose-specific PTS enzyme IIB component	K02760	GO:0009401:phosphoenolpyruvate-dependent sugar phosphotransferase system	GO:0005737:cytoplasm	GO:0016301:kinase activity;GO:0008982:protein-N(PI)-phosphohistidine-sugar phosphotransferase activity	gnl|CDD|224357;COG1440, CelA, Phosphotransferase system cellobiose-specific component IIB [Carbohydrate transport and metabolism].
gene-b3520	603	33	10.02	34	10.45	35	10.54	22	4.38	27	4.91	13	2.92	28.0059	-1.10203	0.342011	-3.22221	0.00127206	0.00503812	Down	yhjB	NC_000913.3	3671292	3671894	b3520	putative DNA-binding transcriptional regulator YhjB	-	GO:0006355:regulation of transcription, DNA-templated;GO:0006351:transcription, DNA-templated	-	GO:0003677:DNA binding	gnl|CDD|225107;COG2197, CitB, Response regulator containing a CheY-like receiver domain and an HTH DNA-binding domain [Signal transduction mechanisms / Transcription].
gene-b3665	1767	69	7.15	35	3.67	64	6.58	38	2.58	34	2.11	28	2.15	45.7257	-1.101	0.305408	-3.60501	0.000312143	0.001492	Down	adeD	NC_000913.3	3843964	3845730	b3665	adenine deaminase	K01486	GO:0006146:adenine catabolic process	-	GO:0000034:adenine deaminase activity	gnl|CDD|223933;COG1001, AdeC, Adenine deaminase [Nucleotide transport and metabolism].
gene-b4217	207	16541	14634	22509	20161.8	17921	15718.2	9926	5756.21	12448	6593.6	11563	7567.4	15821.2	-1.10072	0.237176	-4.64093	3.47e-06	2.61e-05	Down	ytfK	NC_000913.3	4439587	4439793	b4217	stringent response modulator YtfK	-	-	-	-	-
gene-b2112	282	406	263.66	459	301.79	463	298.09	228	97.06	239	92.93	308	147.96	367.15	-1.10046	0.243436	-4.52054	6.17e-06	4.36e-05	Down	yehE	NC_000913.3	2192515	2192796	b2112	DUF2574 domain-containing protein YehE	-	-	-	-	-
gene-b2548	984	20	3.72	22	4.15	18	3.32	13	1.59	11	1.23	12	1.65	16.6654	-1.0971	0.431399	-2.54312	0.0109868	0.0315652	Down	yphF	NC_000913.3	2678384	2679367	b2548	putative ABC transporter periplasmic binding protein YphF	-	-	GO:0042597:periplasmic space	-	gnl|CDD|224791;COG1879, RbsB, ABC-type sugar transport system, periplasmic component [Carbohydrate transport and metabolism].
gene-b0389	192	6235	5947.13	8305	8020.14	8361	7906.23	4482	2802.23	5815	3320.79	3688	2602.17	6346.1	-1.09467	0.202317	-5.41066	6.28e-08	6.78e-07	Down	yaiA	NC_000913.3	406979	407170	b0389	protein YaiA	-	-	-	-	-
gene-b3447	1743	765	80.38	785	83.51	623	64.89	266	18.32	438	27.55	557	43.29	602.257	-1.09313	0.306957	-3.56118	0.000369196	0.00171722	Down	ggt	NC_000913.3	3585081	3586823	b3447	glutathione hydrolase proenzyme	K00681	GO:0043102:amino acid salvage;GO:0006750:glutathione biosynthetic process;GO:0006751:glutathione catabolic process;GO:0097264:self proteolysis	GO:0030288:outer membrane-bounded periplasmic space;GO:0042597:periplasmic space	GO:0034722:gamma-glutamyl-peptidase activity;GO:0036374:glutathione hydrolase activity;GO:0102953:hypoglycin A gamma-glutamyl transpeptidase activity;GO:0103068:leukotriene C4 gamma-glutamyl transferase activity	gnl|CDD|223482;COG0405, Ggt, Gamma-glutamyltransferase [Amino acid transport and metabolism].
gene-b4755	144	249	316.67	241	310.31	237	298.81	116	96.7	133	101.27	176	165.58	201.135	-1.09306	0.257932	-4.23776	2.26e-05	0.000141381	Down	yqhI	NC_000913.3	3147597	3147740	b4755	protein YqhI	K01061	-	-	-	-
gene-b2694	77	24	57.08	32	77.06	33	77.81	9	14.03	17	24.21	26	45.74	24.8611	-1.09183	0.441224	-2.47455	0.0133404	0.0370437	Down	argV	NC_000913.3	2818473	2818549	b2694	tRNA-Arg	K14219	-	-	-	-
gene-b4463	1455	54	6.8	61	7.77	64	7.99	37	3.05	44	3.32	28	2.61	49.4468	-1.09105	0.271407	-4.01997	5.82e-05	0.000328341	Down	ygcU	NC_000913.3	2897964	2899418	b4463	putative FAD-containing dehydrogenase	K00803	-	-	GO:0071949:FAD binding;GO:0016491:oxidoreductase activity	gnl|CDD|223354;COG0277, GlcD, FAD/FMN-containing dehydrogenases [Energy production and conversion].
gene-b0751	720	1359	345.67	1203	309.8	1238	312.18	600	100.03	813	123.81	829	155.98	1048.28	-1.09092	0.220145	-4.95546	7.22e-07	6.2e-06	Down	pnuC	NC_000913.3	783166	783885	b0751	nicotinamide riboside transporter	-	GO:0034258:nicotinamide riboside transport	GO:0016021:integral component of membrane;GO:0005886:plasma membrane	GO:0034257:nicotinamide riboside transmembrane transporter activity	gnl|CDD|225742;COG3201, PnuC, Nicotinamide mononucleotide transporter [Coenzyme metabolism].
gene-b2924	861	779	165.69	1472	316.99	814	171.65	761	106.1	730	92.96	430	67.66	861.346	-1.08919	0.28226	-3.85881	0.00011394	0.000603354	Down	mscS	NC_000913.3	3068947	3069807	b2924	small conductance mechanosensitive channel MscS	-	GO:0006811:ion transport;GO:0055085:transmembrane transport	GO:0016021:integral component of membrane;GO:0005886:plasma membrane	-	gnl|CDD|223740;COG0668, MscS, Small-conductance mechanosensitive channel [Cell envelope biogenesis, outer membrane].
gene-b2564	732	221	55.29	213	53.95	196	48.61	137	22.47	122	18.27	120	22.21	174.438	-1.0889	0.19609	-5.55308	2.81e-08	3.22e-07	Down	pdxJ	NC_000913.3	2700998	2701729	b2564	pyridoxine 5'-phosphate synthase	K03474	GO:0008615:pyridoxine biosynthetic process	GO:0005737:cytoplasm	GO:0033856:pyridoxine 5'-phosphate synthase activity	gnl|CDD|223923;COG0854, PdxJ, Pyridoxal phosphate biosynthesis protein [Coenzyme metabolism].
gene-b1457	483	301	114.13	257	98.66	409	153.74	238	59.15	221	50.17	132	37.02	265.201	-1.08882	0.211917	-5.13797	2.78e-07	2.64e-06	Down	ydcD	NC_000913.3	1529922	1530404	b1457	uncharacterized protein YdcD	-	-	-	-	-
gene-b3042	291	1128	709.89	1085	691.32	1043	650.73	699	288.35	712	268.28	564	262.56	900.55	-1.08668	0.144288	-7.53131	5.02e-14	1.47e-12	Down	ubiK	NC_000913.3	3184840	3185130	b3042	ubiquinone biosynthesis accessory factor UbiK	-	GO:0006744:ubiquinone biosynthetic process	GO:0005829:cytosol	-	gnl|CDD|225508;COG2960, COG2960, Uncharacterized protein conserved in bacteria [Function unknown].
gene-b1164	237	318	245.73	523	409.16	356	272.72	217	109.91	366	169.33	168	96.03	334.848	-1.08609	0.274904	-3.95078	7.79e-05	0.000427687	Down	ycgZ	NC_000913.3	1215789	1216025	b1164	putative two-component system connector protein YcgZ	-	GO:0071468:cellular response to acidic pH;GO:0045892:negative regulation of transcription, DNA-templated	-	-	-
gene-b0109	894	576	117.99	567	117.6	454	92.2	341	45.79	330	40.47	297	45.01	443.282	-1.08215	0.186391	-5.80578	6.41e-09	8.05e-08	Down	nadC	NC_000913.3	117752	118645	b0109	quinolinate phosphoribosyltransferase (decarboxylating)	K00767	GO:0034628:'de novo' NAD biosynthetic process from aspartate;GO:0009435:NAD biosynthetic process	GO:0005737:cytoplasm;GO:0005829:cytosol	GO:0004514:nicotinate-nucleotide diphosphorylase (carboxylating) activity	gnl|CDD|223235;COG0157, NadC, Nicotinate-nucleotide pyrophosphorylase [Coenzyme metabolism].
gene-b4310	1107	251	41.52	197	33	213	34.93	164	17.78	137	13.57	103	12.6	182.293	-1.07934	0.189211	-5.70442	1.17e-08	1.42e-07	Down	nanM	NC_000913.3	4537659	4538765	b4310	N-acetylneuraminate mutarotase	-	GO:0005975:carbohydrate metabolic process	GO:0030288:outer membrane-bounded periplasmic space	GO:0016857:racemase and epimerase activity, acting on carbohydrates and derivatives	gnl|CDD|225597;COG3055, COG3055, Uncharacterized protein conserved in bacteria [Function unknown].
gene-b4555	294	332	206.81	301	189.83	375	231.58	193	78.8	254	94.73	169	77.87	278.253	-1.07821	0.173165	-6.22646	4.77e-10	7.28e-09	Down	yicS	NC_000913.3	3840215	3840508	b4555	uncharacterized protein YicS	-	-	-	-	-
gene-b1248	330	119	66.04	132	74.17	107	58.87	68	24.74	75	24.92	74	30.38	99.7896	-1.07747	0.23725	-4.5415	5.59e-06	4e-05	Down	yciU	NC_000913.3	1306821	1307150	b1248	DUF440 domain-containing protein YciU	-	-	-	-	gnl|CDD|225641;COG3099, COG3099, Uncharacterized protein conserved in bacteria [Function unknown].
gene-b1449	1038	785	138.5	844	150.76	668	116.84	473	54.7	543	57.36	395	51.55	638.984	-1.0772	0.176476	-6.10394	1.03e-09	1.51e-08	Down	curA	NC_000913.3	1519027	1520064	b1449	NADPH-dependent curcumin/dihydrocurcumin reductase	-	-	-	GO:0016491:oxidoreductase activity	gnl|CDD|225041;COG2130, COG2130, Putative NADP-dependent oxidoreductases [General function prediction only].
gene-b3603	1656	694	76.75	655	73.34	484	53.06	345	25.01	434	28.74	339	27.73	509.328	-1.07715	0.20427	-5.27317	1.34e-07	1.36e-06	Down	lldP	NC_000913.3	3777399	3779054	b3603	lactate/glycolate:H(+) symporter LldP	-	GO:0006974:cellular response to DNA damage stimulus	GO:0005887:integral component of plasma membrane;GO:0005886:plasma membrane	GO:0015129:lactate transmembrane transporter activity;GO:0015295:solute:proton symporter activity	gnl|CDD|224535;COG1620, LldP, L-lactate permease [Energy production and conversion].
gene-b3099	405	459	207.55	413	189.08	417	186.94	177	52.46	245	66.33	333	111.39	357.309	-1.07444	0.285841	-3.75888	0.000170676	0.000874843	Down	yqjE	NC_000913.3	3249683	3250087	b3099	inner membrane protein YqjE	-	-	GO:0016021:integral component of membrane;GO:0005886:plasma membrane	-	gnl|CDD|227681;COG5393, COG5393, Predicted membrane protein [Function unknown].
gene-b3428	2448	1912	143.04	1498	113.46	1540	114.21	868	42.56	1092	48.91	1014	56.11	1368.22	-1.07362	0.198698	-5.40327	6.54e-08	7.03e-07	Down	glgP	NC_000913.3	3564134	3566581	b3428	glycogen phosphorylase	K00688	GO:0016052:carbohydrate catabolic process;GO:0005980:glycogen catabolic process	-	GO:0008184:glycogen phosphorylase activity;GO:0102250:linear malto-oligosaccharide phosphorylase activity;GO:0030170:pyridoxal phosphate binding;GO:0102499:SHG alpha-glucan phosphorylase activity	gnl|CDD|223136;COG0058, GlgP, Glucan phosphorylase [Carbohydrate transport and metabolism].
gene-b3046	2505	183	13.38	206	15.25	242	17.54	133	6.37	145	6.35	109	5.89	175.003	-1.07291	0.19325	-5.55195	2.83e-08	3.23e-07	Down	yqiG	NC_000913.3	3187432	3189865	b3046	putative outer membrane usher protein YqiG;putative outer membrane usher protein YqiG	-	GO:0009297:pilus assembly	GO:0009279:cell outer membrane;GO:0016021:integral component of membrane	GO:0015473:fimbrial usher porin activity	gnl|CDD|225729;COG3188, FimD, P pilus assembly protein, porin PapC [Cell motility and secretion / Intracellular trafficking and secretion].
gene-b1251	297	285	175.74	259	161.69	267	163.22	184	74.37	148	54.64	159	72.52	224.912	-1.07273	0.194267	-5.52196	3.35e-08	3.77e-07	Down	yciI	NC_000913.3	1310569	1310865	b1251	protein YciI	-	-	-	-	gnl|CDD|225225;COG2350, COG2350, Uncharacterized protein conserved in bacteria [Function unknown].
gene-b3418	2706	6532	442.07	2486	170.34	6025	404.24	2304	102.21	3023	122.49	3444	172.42	4094.56	-1.07097	0.33077	-3.23779	0.00120459	0.00481057	Down	malT	NC_000913.3	3553085	3555790	b3418	DNA-binding transcriptional activator MalT	-	GO:0005975:carbohydrate metabolic process;GO:0045913:positive regulation of carbohydrate metabolic process;GO:0045893:positive regulation of transcription, DNA-templated	-	GO:0005524:ATP binding;GO:0003677:DNA binding;GO:0003700:DNA-binding transcription factor activity	gnl|CDD|225461;COG2909, MalT, ATP-dependent transcriptional regulator [Transcription].
gene-b2800	648	90	25.44	37	10.59	62	17.37	33	6.11	49	8.29	33	6.9	51.7059	-1.06781	0.324606	-3.28956	0.00100345	0.00410209	Down	fucA	NC_000913.3	2933041	2933688	b2800	L-fuculose-phosphate aldolase	K01628	GO:0019571:D-arabinose catabolic process;GO:0042355:L-fucose catabolic process	-	GO:0016832:aldehyde-lyase activity;GO:0008738:L-fuculose-phosphate aldolase activity;GO:0008270:zinc ion binding	gnl|CDD|223313;COG0235, AraD, Ribulose-5-phosphate 4-epimerase and related epimerases and aldolases [Carbohydrate transport and metabolism].
gene-b1529	666	378	103.94	316	87.97	351	95.69	251	45.24	205	33.75	184	37.43	289.454	-1.06604	0.173185	-6.15548	7.49e-10	1.12e-08	Down	marC	NC_000913.3	1618243	1618908	b1529	inner membrane protein MarC	-	-	GO:0016021:integral component of membrane;GO:0005886:plasma membrane	-	gnl|CDD|225006;COG2095, MarC, Multiple antibiotic transporter [Intracellular trafficking and secretion].
gene-b3116	1332	35	4.81	38	5.29	37	5.04	27	2.43	23	1.89	18	1.83	30.5938	-1.06522	0.326419	-3.26337	0.00110097	0.00442538	Down	tdcC	NC_000913.3	3263686	3265017	b3116	threonine/serine:H(+) symporter	-	-	GO:0016021:integral component of membrane;GO:0005886:plasma membrane	GO:0022889:serine transmembrane transporter activity;GO:0015293:symporter activity;GO:0015565:threonine efflux transmembrane transporter activity	gnl|CDD|223884;COG0814, SdaC, Amino acid permeases [Amino acid transport and metabolism].
gene-b1002	1242	1106	163.08	689	102.86	953	139.31	454	43.88	649	57.29	555	60.54	756.863	-1.06377	0.217242	-4.89669	9.75e-07	8.18e-06	Down	agp	NC_000913.3	1065585	1066826	b1002	glucose-1-phosphatase	K01085	GO:0006007:glucose catabolic process	GO:0030288:outer membrane-bounded periplasmic space	GO:0016158:3-phytase activity;GO:0008877:glucose-1-phosphatase activity	-
gene-b1093	735	3975	990.43	3646	919.76	3559	879.13	2310	377.27	2498	372.65	2052	378.21	3105.56	-1.06334	0.154251	-6.8936	5.44e-12	1.11e-10	Down	fabG	NC_000913.3	1150670	1151404	b1093	3-oxoacyl-[acyl-carrier-protein] reductase FabG	K00059	GO:0009102:biotin biosynthetic process;GO:0006633:fatty acid biosynthetic process;GO:0030497:fatty acid elongation;GO:0008610:lipid biosynthetic process	GO:0005829:cytosol	GO:0102131:3-oxo-glutaryl-[acp] methyl ester reductase activity;GO:0102132:3-oxo-pimeloyl-[acp] methyl ester reductase activity;GO:0004316:3-oxoacyl-[acyl-carrier-protein] reductase (NADPH) activity;GO:0042802:identical protein binding;GO:0046872:metal ion binding;GO:0051287:NAD binding;GO:0050661:NADP binding	gnl|CDD|223959;COG1028, FabG, Dehydrogenases with different specificities (related to short-chain alcohol dehydrogenases) [Secondary metabolites biosynthesis, transport, and catabolism / General function prediction only].
gene-b3795	1386	325	42.94	351	46.96	448	58.69	242	20.96	268	21.2	186	18.18	311.901	-1.06231	0.182169	-5.83148	5.49e-09	6.96e-08	Down	yifK	NC_000913.3	3980887	3982272	b3795	putative transporter YifK	-	GO:0006865:amino acid transport	GO:0016021:integral component of membrane;GO:0005886:plasma membrane	GO:0022857:transmembrane transporter activity	gnl|CDD|224038;COG1113, AnsP, Gamma-aminobutyrate permease and related permeases [Amino acid transport and metabolism].
gene-b3922	300	315	192.29	192	118.67	272	164.61	149	59.62	184	67.25	143	64.57	214.704	-1.06063	0.205045	-5.1727	2.31e-07	2.25e-06	Down	yiiS	NC_000913.3	4112967	4113266	b3922	DUF406 domain-containing protein YiiS	-	-	-	-	gnl|CDD|226215;COG3691, COG3691, Uncharacterized protein conserved in bacteria [Function unknown].
gene-b1188	1533	22615	2701.64	20924	2530.73	21510	2547.48	10849	849.53	13111	937.75	15249	1347.55	18115.3	-1.04987	0.244248	-4.2984	1.72e-05	0.000110129	Down	ycgB	NC_000913.3	1235709	1237241	b1188	PF04293 family protein YcgB	-	GO:0006974:cellular response to DNA damage stimulus	-	-	gnl|CDD|225340;COG2719, SpoVR, Uncharacterized conserved protein [Function unknown].
gene-b3524	2061	920	81.75	1086	97.7	874	76.99	531	30.93	612	32.56	625	41.08	807.555	-1.04909	0.216201	-4.85238	1.22e-06	1.01e-05	Down	yhjG	NC_000913.3	3676290	3678350	b3524	AsmA family protein YhjG	-	-	GO:0016021:integral component of membrane;GO:0005886:plasma membrane	-	gnl|CDD|225529;COG2982, AsmA, Uncharacterized protein involved in outer membrane biogenesis [Cell envelope biogenesis, outer membrane].
gene-b3311	255	2153	1546.24	1688	1227.37	1607	1144.16	992	466.99	1348	579.62	1032	548.26	1515.62	-1.04753	0.191659	-5.46559	4.61e-08	5.05e-07	Down	rpsQ	NC_000913.3	3448314	3448568	b3311	30S ribosomal subunit protein S17	K02961	GO:0006412:translation	GO:0005840:ribosome	GO:0019843:rRNA binding;GO:0003735:structural constituent of ribosome	gnl|CDD|223264;COG0186, RpsQ, Ribosomal protein S17 [Translation, ribosomal structure and biogenesis].
gene-b1737	1359	208	28.03	195	26.6	172	22.98	143	12.63	145	11.7	77	7.68	160.235	-1.04671	0.209555	-4.99492	5.89e-07	5.2e-06	Down	chbC	NC_000913.3	1819856	1821214	b1737	N%2CN'-diacetylchitobiose-specific PTS enzyme IIC component	K02761	GO:1902815:N,N'-diacetylchitobiose import;GO:0009401:phosphoenolpyruvate-dependent sugar phosphotransferase system	GO:0016021:integral component of membrane;GO:0005886:plasma membrane	GO:0008982:protein-N(PI)-phosphohistidine-sugar phosphotransferase activity	gnl|CDD|224372;COG1455, CelB, Phosphotransferase system cellobiose-specific component IIC [Carbohydrate transport and metabolism].
gene-b0968	279	853	559.91	885	588.14	951	618.85	444	191.03	626	246.02	581	282.11	750.873	-1.04439	0.210216	-4.9682	6.76e-07	5.84e-06	Down	yccX	NC_000913.3	1030064	1030342	b0968	acylphosphatase	K01512	-	-	GO:0003998:acylphosphatase activity	gnl|CDD|224174;COG1254, AcyP, Acylphosphatases [Energy production and conversion].
gene-b3858	270	311	210.94	293	201.21	323	217.2	203	90.25	203	82.44	171	85.8	258.514	-1.04425	0.163819	-6.37445	1.84e-10	2.99e-09	Down	yihD	NC_000913.3	4042069	4042338	b3858	DUF1040 domain-containing protein YihD	-	-	-	-	gnl|CDD|225626;COG3084, COG3084, Uncharacterized protein conserved in bacteria [Function unknown].
gene-b3417	2394	602	46.05	347	26.88	471	35.72	305	15.29	348	15.94	234	13.24	392.713	-1.04022	0.197003	-5.28023	1.29e-07	1.32e-06	Down	malP	NC_000913.3	3550080	3552473	b3417	maltodextrin phosphorylase	K00688	GO:0030980:alpha-glucan catabolic process;GO:0005980:glycogen catabolic process	GO:0005737:cytoplasm;GO:0005829:cytosol	GO:0008184:glycogen phosphorylase activity;GO:0102250:linear malto-oligosaccharide phosphorylase activity;GO:0031220:maltodextrin phosphorylase activity;GO:0030170:pyridoxal phosphate binding;GO:0102499:SHG alpha-glucan phosphorylase activity	gnl|CDD|223136;COG0058, GlgP, Glucan phosphorylase [Carbohydrate transport and metabolism].
gene-b4255	417	4588	2014.93	4357	1937.29	4652	2025.42	2514	723.71	2809	738.6	3000	974.61	3795.52	-1.03957	0.206984	-5.02245	5.1e-07	4.59e-06	Down	rraB	NC_000913.3	4478473	4478889	b4255	ribonuclease E inhibitor protein B	-	-	GO:0005737:cytoplasm	GO:0060698:endoribonuclease inhibitor activity;GO:0019899:enzyme binding	gnl|CDD|225618;COG3076, COG3076, Uncharacterized protein conserved in bacteria [Function unknown].
gene-b2870	1191	53	8.15	31	4.83	37	5.64	25	2.52	32	2.95	19	2.16	33.493	-1.0389	0.32802	-3.16719	0.00153918	0.00596296	Down	ygeW	NC_000913.3	3006262	3007452	b2870	putative carbamoyltransferase YgeW	-	GO:0006207:'de novo' pyrimidine nucleobase biosynthetic process;GO:0006520:cellular amino acid metabolic process	-	GO:0016597:amino acid binding;GO:0004070:aspartate carbamoyltransferase activity	gnl|CDD|223156;COG0078, ArgF, Ornithine carbamoyltransferase [Amino acid transport and metabolism].
gene-b3421	1227	161	24.03	119	17.98	141	20.86	85	8.32	82	7.33	92	10.16	117.336	-1.03873	0.227116	-4.57359	4.79e-06	3.52e-05	Down	rtcB	NC_000913.3	3556853	3558079	b3421	RNA-splicing ligase	-	GO:0006974:cellular response to DNA damage stimulus;GO:0006281:DNA repair;GO:0006396:RNA processing;GO:0042245:RNA repair	-	GO:0003909:DNA ligase activity;GO:0030145:manganese ion binding;GO:0008452:RNA ligase activity	gnl|CDD|224604;COG1690, RtcB, Uncharacterized conserved protein [Function unknown].
gene-b4297	1968	111	10.33	110	10.36	83	7.66	68	4.15	73	4.07	51	3.51	85.1791	-1.03849	0.236957	-4.38261	1.17e-05	7.86e-05	Down	yjhG	NC_000913.3	4522127	4524094	b4297	KpLE2 phage-like element%3B D-xylonate dehydratase	-	GO:0046176:aldonic acid catabolic process	-	GO:0050401:xylonate dehydratase activity	gnl|CDD|223207;COG0129, IlvD, Dihydroxyacid dehydratase/phosphogluconate dehydratase [Amino acid transport and metabolism / Carbohydrate transport and metabolism].
gene-b3873	981	155	28.94	126	23.81	117	21.65	73	8.93	90	10.06	84	11.6	111.288	-1.03716	0.229855	-4.51224	6.41e-06	4.51e-05	Down	yihM	NC_000913.3	4061165	4062145	b3873	putative TIM barrel domain-containing protein YihM	-	-	-	-	gnl|CDD|224007;COG1082, IolE, Sugar phosphate isomerases/epimerases [Carbohydrate transport and metabolism].
gene-b1916	723	1569	397.43	1117	286.46	1102	276.73	720	119.54	818	124.05	797	149.34	1055.35	-1.03408	0.207105	-4.99305	5.94e-07	5.24e-06	Down	sdiA	NC_000913.3	1996110	1996832	b1916	DNA-binding transcriptional dual regulator SdiA	K07782	GO:0007049:cell cycle;GO:0051301:cell division;GO:0032467:positive regulation of cytokinesis;GO:2000144:positive regulation of DNA-templated transcription, initiation	-	GO:0003677:DNA binding	gnl|CDD|225360;COG2771, CsgD, DNA-binding HTH domain-containing proteins [Transcription].
gene-b3100	300	544	332.09	456	281.83	643	389.14	260	104.04	363	132.67	380	171.6	457.376	-1.03405	0.238268	-4.33987	1.43e-05	9.38e-05	Down	yqjK	NC_000913.3	3250077	3250376	b3100	PF13997 family protein YqjK	-	-	GO:0005829:cytosol	-	-
gene-b2879	1329	25	3.44	18	2.51	29	3.96	13	1.17	18	1.49	14	1.43	20.0183	-1.03404	0.397471	-2.60155	0.00928029	0.0274471	Down	ssnA	NC_000913.3	3019161	3020489	b2879	putative aminohydrolase SsnA	-	-	-	GO:0016810:hydrolase activity, acting on carbon-nitrogen (but not peptide) bonds;GO:0046872:metal ion binding	gnl|CDD|223479;COG0402, SsnA, Cytosine deaminase and related metal-dependent hydrolases [Nucleotide transport and metabolism / General function prediction only].
gene-b1538	2046	944	84.5	997	90.35	850	75.43	663	38.9	695	37.25	428	28.34	783.186	-1.03224	0.170315	-6.06078	1.35e-09	1.93e-08	Down	dcp	NC_000913.3	1625335	1627380	b1538	peptidyl-dipeptidase Dcp	-	GO:0006508:proteolysis	GO:0005737:cytoplasm;GO:0005829:cytosol;GO:0030288:outer membrane-bounded periplasmic space	GO:0004180:carboxypeptidase activity;GO:0046872:metal ion binding;GO:0004222:metalloendopeptidase activity	gnl|CDD|223416;COG0339, Dcp, Zn-dependent oligopeptidases [Amino acid transport and metabolism].
gene-b3885	600	415	126.67	246	76.02	369	111.66	208	41.61	235	42.94	197	44.48	285.559	-1.03079	0.203794	-5.05803	4.24e-07	3.85e-06	Down	yihX	NC_000913.3	4075553	4076152	b3885	alpha-D-glucose-1-phosphate phosphatase YihX	-	-	-	GO:0008877:glucose-1-phosphatase activity;GO:0000287:magnesium ion binding;GO:0030145:manganese ion binding	gnl|CDD|223943;COG1011, COG1011, Predicted hydrolase (HAD superfamily) [General function prediction only].
gene-b3605	1191	172	26.45	213	33.16	160	24.39	75	7.56	115	10.59	144	16.38	153.979	-1.02898	0.307133	-3.35026	0.000807368	0.00339804	Down	lldD	NC_000913.3	3779827	3781017	b3605	L-lactate dehydrogenase	K00101	GO:0019516:lactate oxidation	GO:0005886:plasma membrane	GO:0010181:FMN binding;GO:0004457:lactate dehydrogenase activity	gnl|CDD|224223;COG1304, idi, Isopentenyl diphosphate isomerase (BS_ypgA, MTH48 and related proteins) [Coenzyme transport and metabolism].
gene-b1082	1644	845	94.13	371	41.84	1141	126.01	478	34.9	519	34.61	452	37.25	647.649	-1.02845	0.301532	-3.41074	0.000647863	0.00280222	Down	flgK	NC_000913.3	1138378	1140021	b1082	flagellar hook-filament junction protein 1	K02396	GO:0044780:bacterial-type flagellum assembly;GO:0071973:bacterial-type flagellum-dependent cell motility	GO:0009424:bacterial-type flagellum hook;GO:0005576:extracellular region	GO:0005198:structural molecule activity	gnl|CDD|224176;COG1256, FlgK, Flagellar hook-associated protein [Cell motility and secretion].
gene-b4119	1356	103	13.91	77	10.53	123	16.47	55	4.87	54	4.37	76	7.59	84.5355	-1.02715	0.287835	-3.56854	0.000358982	0.00168239	Down	melA	NC_000913.3	4341911	4343266	b4119	alpha-galactosidase	K07406	GO:0005995:melibiose catabolic process	GO:0005829:cytosol	GO:0004557:alpha-galactosidase activity;GO:0030145:manganese ion binding;GO:0070403:NAD+ binding;GO:0016616:oxidoreductase activity, acting on the CH-OH group of donors, NAD or NADP as acceptor;GO:0052692:raffinose alpha-galactosidase activity	gnl|CDD|224403;COG1486, CelF, Alpha-galactosidases/6-phospho-beta-glucosidases, family 4 of glycosyl hydrolases [Carbohydrate transport and metabolism].
gene-b4536	240	341	260.2	466	360.01	296	223.92	219	109.54	267	121.98	216	121.92	312.545	-1.02409	0.236105	-4.33742	1.44e-05	9.47e-05	Down	yobH	NC_000913.3	1908925	1909164	b4536	uncharacterized protein YobH	-	-	-	-	-
gene-b3103	366	471	235.67	314	159.07	476	236.12	272	89.21	279	83.58	238	88.09	350.592	-1.02375	0.186132	-5.50013	3.8e-08	4.24e-07	Down	yhaH	NC_000913.3	3252304	3252669	b3103	putative inner membrane protein	-	-	GO:0016021:integral component of membrane;GO:0005886:plasma membrane	-	gnl|CDD|225694;COG3152, COG3152, Predicted membrane protein [Function unknown].
gene-b3960	1374	332	44.25	293	39.54	761	100.56	274	23.94	296	23.62	286	28.2	384.071	-1.02283	0.312209	-3.27612	0.00105243	0.00425004	Down	argH	NC_000913.3	4156850	4158223	b3960	argininosuccinate lyase	K01755	GO:0042450:arginine biosynthetic process via ornithine	GO:0005737:cytoplasm	GO:0004056:argininosuccinate lyase activity	gnl|CDD|223243;COG0165, ArgH, Argininosuccinate lyase [Amino acid transport and metabolism].
gene-b1397	1206	345	52.39	142	21.83	230	34.63	133	13.24	167	15.18	144	16.18	198.151	-1.02273	0.276279	-3.70181	0.000214068	0.00106811	Down	paaJ	NC_000913.3	1460893	1462098	b1397	beta-ketoadipyl-CoA thiolase	K02615	GO:0019619:3,4-dihydroxybenzoate catabolic process;GO:0006974:cellular response to DNA damage stimulus;GO:0010124:phenylacetate catabolic process	-	GO:0033812:3-oxoadipyl-CoA thiolase activity;GO:0016740:transferase activity	gnl|CDD|223261;COG0183, PaaJ, Acetyl-CoA acetyltransferase [Lipid metabolism].
gene-b4457	246	1751	1303.54	1103	831.35	1611	1188.98	971	473.82	1009	449.73	820	451.57	1240.86	-1.02164	0.180053	-5.67412	1.39e-08	1.66e-07	Down	csrC	NC_000913.3	4051036	4051281	b4457	small regulatory RNA CsrC	K18516	-	-	-	-
gene-b4056	417	1776	779.97	1385	615.83	1482	645.24	832	239.51	969	254.79	1063	345.34	1298.17	-1.02116	0.218681	-4.66962	3.02e-06	2.3e-05	Down	yjbQ	NC_000913.3	4270238	4270654	b4056	UPF0047 protein YjbQ	-	-	-	-	gnl|CDD|223509;COG0432, COG0432, Uncharacterized conserved protein [Function unknown].
gene-b4118	909	421	84.82	250	50.99	472	94.27	212	28	269	32.45	231	34.43	317.166	-1.01795	0.233418	-4.36103	1.29e-05	8.6e-05	Down	melR	NC_000913.3	4340720	4341628	b4118	DNA-binding transcriptional dual regulator MelR	-	-	-	GO:0003700:DNA-binding transcription factor activity;GO:0043565:sequence-specific DNA binding	gnl|CDD|225117;COG2207, AraC, AraC-type DNA-binding domain-containing proteins [Transcription].
gene-b0928	1191	2452	377.03	1473	229.32	1836	279.88	1238	124.78	1284	118.21	1092	124.21	1603.52	-1.01786	0.195377	-5.20975	1.89e-07	1.88e-06	Down	aspC	NC_000913.3	984519	985709	b0928	aspartate aminotransferase	K00813	GO:0009094:L-phenylalanine biosynthetic process;GO:0033585:L-phenylalanine biosynthetic process from chorismate via phenylpyruvate	GO:0005737:cytoplasm;GO:0005829:cytosol	GO:0042802:identical protein binding;GO:0004069:L-aspartate:2-oxoglutarate aminotransferase activity;GO:0004838:L-tyrosine:2-oxoglutarate aminotransferase activity;GO:0030170:pyridoxal phosphate binding	gnl|CDD|224365;COG1448, TyrB, Aspartate/tyrosine/aromatic aminotransferase [Amino acid transport and metabolism].
gene-b0088	1317	109	15.16	46	6.48	89	12.27	57	5.2	56	4.66	41	4.22	67.4635	-1.01661	0.29442	-3.45292	0.000554544	0.00245009	Down	murD	NC_000913.3	97087	98403	b0088	UDP-N-acetylmuramoyl-L-alanine--D-glutamate ligase	K01925	GO:0007049:cell cycle;GO:0051301:cell division;GO:0071555:cell wall organization;GO:0009252:peptidoglycan biosynthetic process;GO:0008360:regulation of cell shape	GO:0005737:cytoplasm	GO:0005524:ATP binding;GO:0042802:identical protein binding;GO:0008764:UDP-N-acetylmuramoylalanine-D-glutamate ligase activity	gnl|CDD|223842;COG0771, MurD, UDP-N-acetylmuramoylalanine-D-glutamate ligase [Cell envelope biogenesis, outer membrane].
gene-b0855	1134	154	24.87	125	20.44	166	26.58	87	9.21	111	10.73	84	10.03	124.437	-1.01649	0.203494	-4.99519	5.88e-07	5.2e-06	Down	potG	NC_000913.3	894991	896124	b0855	putrescine ABC transporter ATP binding subunit	K11076	GO:0015847:putrescine transport	GO:0043190:ATP-binding cassette (ABC) transporter complex	GO:0005524:ATP binding;GO:0015417:polyamine-transporting ATPase activity	gnl|CDD|226361;COG3842, PotA, ABC-type spermidine/putrescine transport systems, ATPase components [Amino acid transport and metabolism].
gene-b0145	456	6876	2761.49	8401	3415.94	7260	2890.57	3808	1002.45	4898	1177.73	5328	1582.87	6362.45	-1.01629	0.250403	-4.0586	4.94e-05	0.000282535	Down	dksA	NC_000913.3	160149	160604	b0145	RNA polymerase-binding transcription factor DksA	K06204	GO:0010468:regulation of gene expression	GO:0005737:cytoplasm	GO:0008270:zinc ion binding	gnl|CDD|224648;COG1734, DksA, DnaK suppressor protein [Signal transduction mechanisms].
gene-b0750	1044	4547	797.62	4620	820.51	4811	836.66	2228	256.18	3278	344.27	3198	414.98	3927.33	-1.01623	0.235367	-4.31766	1.58e-05	0.000102442	Down	nadA	NC_000913.3	782085	783128	b0750	quinolinate synthase	K03517	GO:0009435:NAD biosynthetic process	GO:0005737:cytoplasm	GO:0051539:4 iron, 4 sulfur cluster binding;GO:0046872:metal ion binding;GO:0008987:quinolinate synthetase A activity	gnl|CDD|223456;COG0379, NadA, Quinolinate synthase [Coenzyme metabolism].
gene-b3408	228	339	272.29	200	162.64	176	140.15	208	109.51	135	64.92	113	67.14	199.569	-1.01491	0.274565	-3.69643	0.000218651	0.00108847	Down	feoA	NC_000913.3	3540163	3540390	b3408	ferrous iron transport protein A	-	GO:0006811:ion transport;GO:0055072:iron ion homeostasis	-	GO:0046914:transition metal ion binding	gnl|CDD|224830;COG1918, FeoA, Fe2+ transport system protein A [Inorganic ion transport and metabolism].
gene-b3661	819	164	36.67	136	30.79	142	31.48	115	16.86	102	13.66	67	11.08	123.734	-1.01421	0.203938	-4.97315	6.59e-07	5.73e-06	Down	nlpA	NC_000913.3	3839175	3839993	b3661	lipoprotein-28	K02073	-	GO:0005886:plasma membrane	-	gnl|CDD|224381;COG1464, NlpA, ABC-type metal ion transport system, periplasmic component/surface antigen [Inorganic ion transport and metabolism].
gene-b3097	369	9412	4671.19	7302	3669.1	8661	4261.42	4920	1600.56	5605	1665.49	5351	1964.51	7098.91	-1.01267	0.189246	-5.35107	8.74e-08	9.26e-07	Down	yqjC	NC_000913.3	3248969	3249337	b3097	DUF1090 domain-containing protein YqjC	-	-	-	-	-
gene-b0844	816	239	53.64	287	65.21	198	44.05	189	27.8	180	24.19	104	17.27	204.796	-1.01239	0.229954	-4.40256	1.07e-05	7.22e-05	Down	ybjI	NC_000913.3	885316	886131	b0844	5-amino-6-(5-phospho-D-ribitylamino)uracil phosphatase	K07024	GO:0009231:riboflavin biosynthetic process	-	GO:0043726:5-amino-6-(5-phosphoribitylamino)uracil phosphatase activity;GO:0000287:magnesium ion binding;GO:0016791:phosphatase activity	gnl|CDD|223635;COG0561, Cof, Predicted hydrolases of the HAD superfamily [General function prediction only].
gene-b1199	633	66	19.09	80	23.43	56	16.06	36	6.83	54	9.35	40	8.56	57.3023	-1.00667	0.286163	-3.51781	0.000435122	0.00198748	Down	dhaL	NC_000913.3	1249125	1249757	b1199	dihydroxyacetone kinase subunit L	K05879	GO:0019563:glycerol catabolic process	GO:0005829:cytosol	GO:0043531:ADP binding;GO:0005524:ATP binding;GO:0004371:glycerone kinase activity;GO:0000287:magnesium ion binding;GO:0047324:phosphoenolpyruvate-glycerone phosphotransferase activity	gnl|CDD|225251;COG2376, DAK1, Dihydroxyacetone kinase [Carbohydrate transport and metabolism].
gene-b3666	1392	42	5.53	28	3.73	44	5.74	27	2.33	27	2.13	19	1.85	31.7989	-1.00652	0.324083	-3.10576	0.00189792	0.00711267	Down	uhpT	NC_000913.3	3845776	3847167	b3666	hexose-6-phosphate:phosphate antiporter	K07784	GO:0008643:carbohydrate transport;GO:0006817:phosphate ion transport	GO:0016021:integral component of membrane;GO:0005886:plasma membrane	GO:0022857:transmembrane transporter activity	gnl|CDD|225180;COG2271, UhpC, Sugar phosphate permease [Carbohydrate transport and metabolism].
gene-b3659	1185	35	5.41	23	3.6	39	5.98	14	1.42	30	2.78	18	2.06	27.0541	-1.00619	0.373699	-2.69251	0.00709166	0.0220295	Down	setC	NC_000913.3	3836953	3838137	b3659	putative arabinose exporter	-	-	GO:0016021:integral component of membrane;GO:0005886:plasma membrane	GO:0005351:carbohydrate:proton symporter activity	gnl|CDD|223553;COG0477, ProP, Permeases of the major facilitator superfamily [Carbohydrate transport and metabolism / Amino acid transport and metabolism / Inorganic ion transport and metabolism / General function prediction only].
gene-b2506	540	189	64.1	187	64.21	214	71.95	106	23.56	144	29.24	125	31.36	166.191	-1.00478	0.20835	-4.82257	1.42e-06	1.16e-05	Down	yfgI	NC_000913.3	2630326	2630865	b2506	nalidixic acid resistance protein YfgI	-	GO:0006974:cellular response to DNA damage stimulus	-	-	-
gene-b4411	147	2422	3017.37	2195	2768.6	2297	2836.98	1314	1073.03	1855	1383.63	1272	1172.24	1944.5	-1.00464	0.171389	-5.86178	4.58e-09	5.92e-08	Down	ecnB	NC_000913.3	4376553	4376699	b4411	bacteriolytic entericidin B lipoprotein	-	GO:0009636:response to toxic substance	GO:0005886:plasma membrane	-	gnl|CDD|227797;COG5510, COG5510, Predicted small secreted protein [Function unknown].
gene-b3598	363	125	63.06	47	24.01	132	66.02	61	20.17	54	16.31	72	26.87	84.167	-1.00412	0.348221	-2.88356	0.00393203	0.0133677	Down	yibI	NC_000913.3	3771382	3771744	b3598	DUF3302 domain-containing protein YibI	-	-	GO:0005886:plasma membrane	-	-
gene-b0226	261	4659	3269.07	7794	5536.86	5492	3820.34	3041	1398.65	3966	1666.12	4346	2255.77	5118.49	-1.00239	0.291685	-3.43655	0.000589173	0.00258459	Down	dinJ	NC_000913.3	246242	246502	b0226	antitoxin/DNA-binding transcriptional repressor DinJ	-	GO:2000143:negative regulation of DNA-templated transcription, initiation;GO:0044010:single-species biofilm formation	GO:0032993:protein-DNA complex	GO:0000986:bacterial-type proximal promoter sequence-specific DNA binding;GO:0003677:DNA binding;GO:0043565:sequence-specific DNA binding;GO:0015643:toxic substance binding	gnl|CDD|225619;COG3077, RelB, DNA-damage-inducible protein J [DNA replication, recombination, and repair].
gene-b1560	1050	20	3.49	17	3	23	3.98	57	6.52	80	8.35	23	2.97	33.4819	1.00177	0.380971	2.62952	0.00855068	0.0256224	Ups	ydfU	NC_000913.3	1643255	1644304	b1560	Qin prophage%3B protein YdfU	-	-	-	-	-
gene-b3741	1890	600	58.14	753	73.87	619	59.46	2379	151.1	1884	109.3	1014	72.68	1122.89	1.00906	0.241055	4.18602	2.84e-05	0.000173015	Ups	mnmG	NC_000913.3	3923744	3925633	b3741	5-carboxymethylaminomethyluridine-tRNA synthase subunit MnmG	-	GO:0002098:tRNA wobble uridine modification	GO:0005737:cytoplasm	GO:0050660:flavin adenine dinucleotide binding	gnl|CDD|223522;COG0445, GidA, Flavin-dependent tRNA uridine 5-carboxymethylaminomethyl modification enzyme GidA [Cell cycle control, cell division, chromosome partitioning].
gene-b4769	60	21	64.1	20	61.8	36	108.93	79	158.06	83	151.68	41	92.57	43.2305	1.01146	0.321612	3.14496	0.00166112	0.00633703	Ups	ybiE	NC_000913.3	837503	837562	b4769	protein YbiE	-	-	-	-	-
gene-b2674	411	101	45	101	45.56	85	37.55	228	66.59	238	63.49	265	87.35	163.315	1.01147	0.234981	4.30448	1.67e-05	0.000107643	Ups	nrdI	NC_000913.3	2800965	2801375	b2674	dimanganese-tyrosyl radical cofactor maintenance flavodoxin NrdI	-	-	-	-	gnl|CDD|224694;COG1780, NrdI, Protein involved in ribonucleotide reduction [Nucleotide transport and metabolism].
gene-b3240	1968	82	7.63	61	5.75	91	8.4	236	14.4	236	13.15	141	9.71	131.616	1.01204	0.212256	4.768	1.86e-06	1.48e-05	Ups	aaeB	NC_000913.3	3386221	3388188	b3240	aromatic carboxylic acid efflux pump subunit AaeB	-	GO:0046942:carboxylic acid transport	GO:0016021:integral component of membrane;GO:0005886:plasma membrane	GO:0022857:transmembrane transporter activity	gnl|CDD|224208;COG1289, COG1289, Predicted membrane protein [Function unknown].
gene-b1587	2427	147	11.09	121	9.24	188	14.06	464	22.95	389	17.57	328	18.31	257.393	1.01537	0.196436	5.16895	2.35e-07	2.28e-06	Ups	ynfE	NC_000913.3	1658069	1660495	b1587	putative selenate reductase YnfE	K07309	-	GO:0005886:plasma membrane	GO:0051539:4 iron, 4 sulfur cluster binding;GO:0009389:dimethyl sulfoxide reductase activity;GO:0009055:electron transfer activity;GO:0030151:molybdenum ion binding;GO:0043546:molybdopterin cofactor binding;GO:0033797:selenate reductase activity	gnl|CDD|223321;COG0243, BisC, Anaerobic dehydrogenases, typically selenocysteine-containing [Energy production and conversion].
gene-b2524	201	182	165.82	138	127.3	143	129.17	419	250.24	514	280.39	289	194.78	262.095	1.01837	0.188437	5.40432	6.51e-08	7.01e-07	Ups	iscX	NC_000913.3	2656536	2656736	b2524	accessory iron-sulfur cluster assembly protein IscX	-	GO:0016226:iron-sulfur cluster assembly	-	-	gnl|CDD|225522;COG2975, COG2975, Uncharacterized protein conserved in bacteria [Function unknown].
gene-b3908	621	6742	1988.24	7232	2159.29	5739	1677.86	16085	3109.3	23109	4080.21	13244	2889.18	11275.6	1.02204	0.206538	4.94841	7.48e-07	6.41e-06	Ups	sodA	NC_000913.3	4100810	4101430	b3908	superoxide dismutase (Mn)	-	GO:0071291:cellular response to selenium ion;GO:0055114:oxidation-reduction process;GO:0019430:removal of superoxide radicals;GO:0010447:response to acidic pH;GO:0009408:response to heat;GO:0006979:response to oxidative stress;GO:0006801:superoxide metabolic process	GO:0005737:cytoplasm;GO:0005829:cytosol	GO:0016209:antioxidant activity;GO:0003677:DNA binding;GO:0030145:manganese ion binding;GO:0046872:metal ion binding;GO:0004784:superoxide dismutase activity	gnl|CDD|223678;COG0605, SodA, Superoxide dismutase [Inorganic ion transport and metabolism].
gene-b1959	921	55	10.94	45	9.06	51	10.05	177	23.07	169	20.12	62	9.12	85.4215	1.02225	0.299548	3.41264	0.000643363	0.00278967	Ups	yedA	NC_000913.3	2029539	2030459	b1959	putative transporter YedA	-	-	GO:0016021:integral component of membrane;GO:0005886:plasma membrane	-	gnl|CDD|223769;COG0697, RhaT, Permeases of the drug/metabolite transporter (DMT) superfamily [Carbohydrate transport and metabolism / Amino acid transport and metabolism / General function prediction only].
gene-b2282	978	323	60.48	215	40.76	172	31.93	381	46.76	778	87.22	658	91.15	403.187	1.02241	0.305757	3.34386	0.000826202	0.00346268	Ups	nuoH	NC_000913.3	2396465	2397442	b2282	NADH:quinone oxidoreductase subunit H	K00337	-	GO:0016021:integral component of membrane;GO:0005886:plasma membrane	GO:0016655:oxidoreductase activity, acting on NAD(P)H, quinone or similar compound as acceptor;GO:0048038:quinone binding	gnl|CDD|223937;COG1005, NuoH, NADH:ubiquinone oxidoreductase subunit 1 (chain H) [Energy production and conversion].
gene-b1639	330	145	80.47	124	69.67	115	63.27	405	147.32	408	135.56	213	87.44	218.3	1.0235	0.21044	4.86361	1.15e-06	9.58e-06	Ups	mliC	NC_000913.3	1718066	1718395	b1639	inhibitor of c-type lysozyme%2C putative lipoprotein	-	-	GO:0009279:cell outer membrane	GO:0060241:lysozyme inhibitor activity	gnl|CDD|226411;COG3895, COG3895, Predicted periplasmic protein [General function prediction only].
gene-b4742	165	11	12.21	12	13.48	15	16.51	33	24.01	40	26.58	27	22.17	21.642	1.02597	0.385022	2.6647	0.0077056	0.0235141	Ups	ymjE	NC_000913.3	1359177	1359341	b4742	protein YmjE	-	-	-	-	-
gene-b2523	1284	370	52.77	316	45.63	299	42.28	951	88.91	936	79.93	703	74.17	561.497	1.02642	0.155109	6.61745	3.65e-11	6.69e-10	Ups	pepB	NC_000913.3	2655075	2656358	b2523	aminopeptidase B	K07751	-	GO:0005737:cytoplasm	GO:0004177:aminopeptidase activity;GO:0030145:manganese ion binding;GO:0008235:metalloexopeptidase activity;GO:0044212:transcription regulatory region DNA binding	gnl|CDD|223338;COG0260, PepB, Leucyl aminopeptidase [Amino acid transport and metabolism].
gene-b2556	1428	117	15	220	28.57	141	17.93	531	44.64	532	40.85	248	23.53	276.937	1.03018	0.289661	3.5565	0.000375822	0.00174616	Ups	glrK	NC_000913.3	2689671	2691098	b2556	histidine kinase GlrK	K07711	GO:0046777:protein autophosphorylation;GO:0023014:signal transduction by protein phosphorylation	GO:0016021:integral component of membrane;GO:0005886:plasma membrane	GO:0005524:ATP binding;GO:0000155:phosphorelay sensor kinase activity	gnl|CDD|223715;COG0642, BaeS, Signal transduction histidine kinase [Signal transduction mechanisms].
gene-b4423	108	8	13.57	12	20.6	23	38.66	41	45.57	31	31.47	39	48.92	24.6171	1.03068	0.422362	2.44027	0.0146763	0.0400609	Ups	ldrC	NC_000913.3	1270238	1270345	b4423	small toxic polypeptide LdrC	-	-	GO:0016021:integral component of membrane;GO:0005886:plasma membrane	-	-
gene-b3256	1350	563	76.37	489	67.16	481	64.69	1846	164.15	1489	120.94	802	80.48	875.921	1.03238	0.218876	4.71672	2.4e-06	1.86e-05	Ups	accC	NC_000913.3	3405917	3407266	b3256	biotin carboxylase	K01961	GO:0006633:fatty acid biosynthetic process;GO:2001295:malonyl-CoA biosynthetic process;GO:0045717:negative regulation of fatty acid biosynthetic process	GO:0005737:cytoplasm;GO:0005829:cytosol	GO:0003989:acetyl-CoA carboxylase activity;GO:0005524:ATP binding;GO:0004075:biotin carboxylase activity;GO:0046872:metal ion binding	gnl|CDD|223516;COG0439, AccC, Biotin carboxylase [Lipid metabolism].
gene-b0807	927	91	17.98	64	12.8	68	13.32	218	28.23	187	22.12	177	25.87	127.27	1.03278	0.217505	4.7483	2.05e-06	1.62e-05	Ups	rlmF	NC_000913.3	842332	843258	b0807	23S rRNA m(6)A1618 methyltransferase	-	-	GO:0005737:cytoplasm	GO:0052907:23S rRNA (adenine(1618)-N(6))-methyltransferase activity	gnl|CDD|225671;COG3129, COG3129, Predicted SAM-dependent methyltransferase [General function prediction only].
gene-b2906	1203	214	32.58	221	34.06	208	31.39	543	54.18	648	59.06	505	56.87	369.277	1.03621	0.169406	6.11672	9.55e-10	1.4e-08	Ups	ubiI	NC_000913.3	3051115	3052317	b2906	2-octaprenylphenol 6-hydroxylase	K18800	GO:0006744:ubiquinone biosynthetic process	-	GO:0019168:2-octaprenylphenol hydroxylase activity;GO:0071949:FAD binding;GO:0016709:oxidoreductase activity, acting on paired donors, with incorporation or reduction of molecular oxygen, NAD(P)H as one donor, and incorporation of one atom of oxygen	gnl|CDD|223727;COG0654, UbiH, 2-polyprenyl-6-methoxyphenol hydroxylase and related FAD-dependent oxidoreductases [Coenzyme metabolism / Energy production and conversion].
gene-b2390	327	490	274.42	388	220	438	243.19	1367	501.83	1198	401.7	916	379.48	751.682	1.03642	0.154581	6.70474	2.02e-11	3.77e-10	Ups	ypeC	NC_000913.3	2511001	2511327	b2390	DUF2502 domain-containing protein YpeC	-	-	-	-	-
gene-b0156	345	2418	1283.54	2500	1343.58	2550	1341.94	5264	1831.59	6757	2147.48	7224	2836.65	4287.65	1.03724	0.232107	4.4688	7.87e-06	5.44e-05	Ups	erpA	NC_000913.3	176610	176954	b0156	iron-sulfur cluster insertion protein ErpA	-	GO:0016226:iron-sulfur cluster assembly;GO:0097428:protein maturation by iron-sulfur cluster transfer	-	GO:0005506:iron ion binding;GO:0051536:iron-sulfur cluster binding;GO:0005198:structural molecule activity	gnl|CDD|223393;COG0316, sufA, Fe-S cluster assembly scaffold protein [Posttranslational modification, protein turnover, chaperones].
gene-b0143	1398	338	44.28	263	34.88	268	34.8	1026	88.1	917	71.92	422	40.89	497.066	1.03947	0.236586	4.39361	1.11e-05	7.5e-05	Ups	pcnB	NC_000913.3	157729	159126	b0143	poly(A) polymerase I	K00970	GO:0006378:mRNA polyadenylation	-	GO:0005524:ATP binding;GO:0004652:polynucleotide adenylyltransferase activity;GO:0003723:RNA binding	gnl|CDD|223690;COG0617, PcnB, tRNA nucleotidyltransferase/poly(A) polymerase [Translation, ribosomal structure and biogenesis].
gene-b2525	336	139	75.76	120	66.22	133	71.87	344	122.9	323	105.4	354	142.73	225.451	1.04449	0.206816	5.05034	4.41e-07	3.99e-06	Ups	fdx	NC_000913.3	2656748	2657083	b2525	reduced ferredoxin	-	-	-	GO:0051537:2 iron, 2 sulfur cluster binding;GO:0009055:electron transfer activity;GO:0046872:metal ion binding	gnl|CDD|223706;COG0633, Fdx, Ferredoxin [Energy production and conversion].
gene-b2532	741	1250	308.93	1072	268.24	1007	246.73	3031	491.02	2690	398.04	2955	540.24	1914.57	1.04453	0.201929	5.17278	2.31e-07	2.25e-06	Ups	trmJ	NC_000913.3	2662583	2663323	b2532	tRNA Cm32/Um32 methyltransferase	-	GO:0008033:tRNA processing	GO:0005737:cytoplasm	GO:0003723:RNA binding;GO:0008173:RNA methyltransferase activity	gnl|CDD|223639;COG0565, LasT, rRNA methylase [Translation, ribosomal structure and biogenesis].
gene-b1640	1110	346	57.09	288	48.11	316	51.69	1004	108.58	946	93.45	604	73.72	545.48	1.04666	0.162614	6.43648	1.22e-10	2.03e-09	Ups	anmK	NC_000913.3	1718493	1719602	b1640	anhydro-N-acetylmuramic acid kinase	-	GO:0097175:1,6-anhydro-N-acetyl-beta-muramic acid catabolic process;GO:0006040:amino sugar metabolic process;GO:0005975:carbohydrate metabolic process;GO:0009254:peptidoglycan turnover	-	GO:0005524:ATP binding;GO:0016301:kinase activity;GO:0016773:phosphotransferase activity, alcohol group as acceptor	gnl|CDD|225252;COG2377, COG2377, Predicted molecular chaperone distantly related to HSP70-fold metalloproteases [Posttranslational modification, protein turnover, chaperones].
gene-b2281	543	187	63.07	145	49.51	134	44.8	249	55.05	437	88.24	506	126.24	268.255	1.04734	0.308031	3.4001	0.000673619	0.00289911	Ups	nuoI	NC_000913.3	2395908	2396450	b2281	NADH:quinone oxidoreductase subunit I	K00338	-	GO:0005886:plasma membrane	GO:0051539:4 iron, 4 sulfur cluster binding;GO:0005506:iron ion binding;GO:0050136:NADH dehydrogenase (quinone) activity;GO:0048038:quinone binding	gnl|CDD|224066;COG1143, NuoI, Formate hydrogenlyase subunit 6/NADH:ubiquinone oxidoreductase 23 kD subunit (chain I) [Energy production and conversion].
gene-b4551	201	27	24.6	20	18.45	38	34.32	84	50.17	83	45.28	60	40.44	48.7438	1.05336	0.286842	3.67227	0.000240402	0.00119126	Ups	yheV	NC_000913.3	3478592	3478792	b4551	DUF2387 domain-containing protein YheV	-	-	-	-	gnl|CDD|226060;COG3529, COG3529, Predicted nucleic-acid-binding protein containing a Zn-ribbon domain [General function prediction only].
gene-b0459	552	2385	791.26	2576	865.27	4031	1325.82	6619	1439.41	8736	1735.27	8219	2017.09	5185.07	1.05714	0.253701	4.16687	3.09e-05	0.000185588	Ups	maa	NC_000913.3	479367	479918	b0459	maltose O-acetyltransferase	-	GO:0070207:protein homotrimerization	-	GO:0042802:identical protein binding;GO:0008925:maltose O-acetyltransferase activity	gnl|CDD|223188;COG0110, WbbJ, Acetyltransferase (isoleucine patch superfamily) [General function prediction only].
gene-b1722	759	20	4.83	14	3.42	21	5.02	77	12.18	51	7.37	23	4.11	31.4792	1.05831	0.395031	2.67906	0.00738288	0.0227057	Ups	ydiY	NC_000913.3	1805325	1806083	b1722	acid-inducible putative outer membrane protein YdiY	-	-	-	-	gnl|CDD|225679;COG3137, COG3137, Putative salt-induced outer membrane protein [Cell envelope biogenesis, outer membrane].
gene-b0654	741	54	13.35	34	8.51	39	9.56	130	21.06	124	18.35	88	16.09	73.2147	1.06166	0.245567	4.32332	1.54e-05	0.000100168	Ups	gltJ	NC_000913.3	685929	686669	b0654	glutamate/aspartate ABC transporter membrane subunit GltJ	K10003	GO:0006865:amino acid transport	GO:0043190:ATP-binding cassette (ABC) transporter complex	GO:0022857:transmembrane transporter activity	gnl|CDD|223836;COG0765, HisM, ABC-type amino acid transport system, permease component [Amino acid transport and metabolism].
gene-b2812	807	122	27.69	90	20.68	116	26.1	423	62.92	329	44.7	153	25.68	188.968	1.06235	0.267314	3.97416	7.06e-05	0.00039126	Ups	tcdA	NC_000913.3	2945036	2945842	b2812	tRNA threonylcarbamoyladenosine dehydratase	-	GO:0061504:cyclic threonylcarbamoyladenosine biosynthetic process	GO:0016021:integral component of membrane	GO:0005524:ATP binding;GO:0030955:potassium ion binding;GO:0031402:sodium ion binding;GO:0061503:tRNA threonylcarbamoyladenosine dehydratase;GO:0008641:ubiquitin-like modifier activating enzyme activity	gnl|CDD|224100;COG1179, COG1179, Dinucleotide-utilizing enzymes involved in molybdopterin and thiamine biosynthesis family 1 [Coenzyme metabolism].
gene-b3469	2199	1478	123.09	1054	88.87	2075	171.32	4731	258.26	3951	197	3538	217.96	2645.52	1.06274	0.233343	4.55441	5.25e-06	3.81e-05	Ups	zntA	NC_000913.3	3606451	3608649	b3469	Zn(2(+))/Cd(2(+))/Pb(2(+)) exporting P-type ATPase	-	GO:0006824:cobalt ion transport;GO:0010312:detoxification of zinc ion;GO:0015692:lead ion transport;GO:0046686:response to cadmium ion;GO:0006829:zinc ion transport	GO:0016021:integral component of membrane;GO:0005886:plasma membrane	GO:0005524:ATP binding;GO:0016887:ATPase activity;GO:0008551:cadmium-exporting ATPase activity;GO:0015087:cobalt ion transmembrane transporter activity;GO:0015094:lead ion transmembrane transporter activity;GO:0046872:metal ion binding;GO:0015099:nickel cation transmembrane transporter activity;GO:0016463:zinc-exporting ATPase activity	gnl|CDD|225127;COG2217, ZntA, Cation transport ATPase [Inorganic ion transport and metabolism].
gene-b2106	825	58	12.87	24	5.39	48	10.56	146	21.24	159	21.13	54	8.87	74.2109	1.06445	0.34493	3.08599	0.00202874	0.00748608	Ups	rcnA	NC_000913.3	2185917	2186741	b2106	Ni(2(+))/Co(2(+)) exporter	-	GO:0006824:cobalt ion transport;GO:0035444:nickel cation transmembrane transport;GO:0032025:response to cobalt ion;GO:0010045:response to nickel cation	GO:0005887:integral component of plasma membrane;GO:0005886:plasma membrane	GO:0046583:cation efflux transmembrane transporter activity;GO:0046872:metal ion binding;GO:0015099:nickel cation transmembrane transporter activity	gnl|CDD|225125;COG2215, COG2215, ABC-type uncharacterized transport system, permease component [General function prediction only].
gene-b2000	3120	239	14.03	276	16.4	244	14.2	580	22.32	795	27.94	658	28.57	442.845	1.06487	0.203643	5.22908	1.7e-07	1.72e-06	Ups	flu	NC_000913.3	2071539	2074658	b2000	CP4-44 prophage%3B self recognizing antigen 43 (Ag43) autotransporter	K12687	-	GO:0009279:cell outer membrane;GO:0009986:cell surface;GO:0005576:extracellular region;GO:0016021:integral component of membrane;GO:0042597:periplasmic space	-	gnl|CDD|225999;COG3468, AidA, Type V secretory pathway, adhesin AidA [Cell envelope biogenesis, outer membrane / Intracellular trafficking and secretion].
gene-b3813	2163	705	59.69	620	53.15	592	49.69	2023	112.27	1821	92.31	1350	84.55	1113.09	1.0652	0.156998	6.78482	1.16e-11	2.26e-10	Ups	uvrD	NC_000913.3	3997983	4000145	b3813	DNA helicase II	K03657	GO:0032508:DNA duplex unwinding;GO:0006268:DNA unwinding involved in DNA replication;GO:0006298:mismatch repair;GO:0006289:nucleotide-excision repair;GO:0051260:protein homooligomerization;GO:0031297:replication fork processing;GO:0009314:response to radiation;GO:0070581:rolling circle DNA replication;GO:0009432:SOS response	GO:0005829:cytosol	GO:0005524:ATP binding;GO:0003677:DNA binding;GO:0003678:DNA helicase activity;GO:0015616:DNA translocase activity;GO:0017116:single-stranded DNA-dependent ATP-dependent DNA helicase activity	gnl|CDD|223288;COG0210, UvrD, Superfamily I DNA and RNA helicases [DNA replication, recombination, and repair].
gene-b2751	1428	188	24.11	145	18.83	84	10.68	462	38.84	320	24.57	335	31.78	242.779	1.06593	0.284099	3.75196	0.000175458	0.000892998	Ups	cysN	NC_000913.3	2873992	2875419	b2751	sulfate adenylyltransferase subunit 1	K00956	GO:0070814:hydrogen sulfide biosynthetic process;GO:0000103:sulfate assimilation	-	GO:0005524:ATP binding;GO:0005525:GTP binding;GO:0003924:GTPase activity;GO:0004781:sulfate adenylyltransferase (ATP) activity	gnl|CDD|225448;COG2895, CysN, GTPases - Sulfate adenylate transferase subunit 1 [Inorganic ion transport and metabolism].
gene-b1245	909	55	11.08	49	9.99	55	10.99	162	21.39	156	18.82	113	16.84	92.3127	1.06883	0.215423	4.96155	6.99e-07	6.02e-06	Ups	oppC	NC_000913.3	1303834	1304742	b1245	murein tripeptide ABC transporter/oligopeptide ABC transporter inner membrane subunit OppC	K15582	GO:0015031:protein transport;GO:0055085:transmembrane transport	GO:0016021:integral component of membrane;GO:0005886:plasma membrane	-	gnl|CDD|224094;COG1173, DppC, ABC-type dipeptide/oligopeptide/nickel transport systems, permease components [Amino acid transport and metabolism / Inorganic ion transport and metabolism].
gene-b4383	1224	2907	434.95	3613	547.31	2397	355.55	9504	932.09	8750	783.83	6248	691.52	5236.78	1.06935	0.219693	4.86748	1.13e-06	9.41e-06	Ups	deoB	NC_000913.3	4619603	4620826	b4383	phosphopentomutase	K01839	GO:0006015:5-phosphoribose 1-diphosphate biosynthetic process;GO:0043094:cellular metabolic compound salvage;GO:0009264:deoxyribonucleotide catabolic process	GO:0005737:cytoplasm	GO:0000287:magnesium ion binding;GO:0030145:manganese ion binding;GO:0008973:phosphopentomutase activity	gnl|CDD|223947;COG1015, DeoB, Phosphopentomutase [Carbohydrate transport and metabolism].
gene-b1840	873	102	21.4	103	21.88	129	26.83	303	41.66	308	38.68	283	43.92	194.419	1.06989	0.195398	5.47547	4.36e-08	4.81e-07	Ups	yebZ	NC_000913.3	1923719	1924591	b1840	putative inner membrane protein	-	GO:0006825:copper ion transport	GO:0016021:integral component of membrane;GO:0005886:plasma membrane	-	gnl|CDD|224195;COG1276, PcoD, Putative copper export protein [Inorganic ion transport and metabolism].
gene-b0012	486	15	5.65	10	3.82	22	8.22	48	11.86	46	10.38	33	9.2	27.1245	1.07031	0.361995	2.95669	0.00310956	0.0107664	Ups	mbiA	NC_000913.3	10830	11315	b0012	uncharacterized protein MbiA	-	-	-	-	gnl|CDD|227078;COG4735, COG4735, Uncharacterized protein conserved in bacteria [Function unknown].
gene-b2493	1062	165	28.45	180	31.43	202	34.53	575	64.99	577	59.57	351	44.77	318.768	1.0728	0.181095	5.92395	3.14e-09	4.15e-08	Ups	yfgO	NC_000913.3	2614820	2615881	b2493	putative transporter YfgO	-	-	GO:0016021:integral component of membrane;GO:0005886:plasma membrane	-	gnl|CDD|223701;COG0628, yhhT, Predicted permease, member of the PurR regulon [General function prediction only].
gene-b0115	1893	983	95.1	1357	132.91	725	69.53	2731	173.18	2996	173.53	2614	187.07	1810.92	1.07345	0.261309	4.10797	3.99e-05	0.000234016	Ups	aceF	NC_000913.3	125695	127587	b0115	pyruvate dehydrogenase%2C E2 subunit	K00627	GO:0006086:acetyl-CoA biosynthetic process from pyruvate;GO:0006096:glycolytic process;GO:0006090:pyruvate metabolic process	GO:0005737:cytoplasm;GO:0045254:pyruvate dehydrogenase complex	GO:0004742:dihydrolipoyllysine-residue acetyltransferase activity;GO:0031405:lipoic acid binding	gnl|CDD|223582;COG0508, AceF, Pyruvate/2-oxoglutarate dehydrogenase complex, dihydrolipoamide acyltransferase (E2) component, and related enzymes [Energy production and conversion].
gene-b1412	606	175	52.89	132	40.39	141	42.24	523	103.6	425	76.9	280	62.59	260.303	1.07461	0.202869	5.29707	1.18e-07	1.21e-06	Ups	azoR	NC_000913.3	1482255	1482860	b1412	FMN dependent NADH:quinone oxidoreductase	-	-	-	GO:0009055:electron transfer activity;GO:0010181:FMN binding;GO:0008752:FMN reductase activity;GO:0016652:oxidoreductase activity, acting on NAD(P)H, NAD(P) as acceptor;GO:0016661:oxidoreductase activity, acting on other nitrogenous compounds as donors	gnl|CDD|224103;COG1182, AcpD, Acyl carrier protein phosphodiesterase [Lipid metabolism].
gene-b0437	624	2099	616.03	1725	512.56	1902	553.4	4813	925.9	5374	944.29	5080	1102.87	3332.5	1.07478	0.181439	5.92363	3.15e-09	4.15e-08	Ups	clpP	NC_000913.3	456677	457300	b0437	ATP-dependent Clp protease proteolytic subunit	K01358	-	GO:0005737:cytoplasm	GO:0004252:serine-type endopeptidase activity	gnl|CDD|223811;COG0740, ClpP, Protease subunit of ATP-dependent Clp proteases [Posttranslational modification, protein turnover, chaperones / Intracellular trafficking and secretion].
gene-b1132	642	124	35.37	127	36.68	83	23.47	459	85.82	268	45.77	198	41.78	195.848	1.07548	0.283661	3.79143	0.000149783	0.000778835	Ups	hflD	NC_000913.3	1191990	1192631	b1132	lysogenization regulator	-	-	GO:0005737:cytoplasm;GO:0005886:plasma membrane	-	gnl|CDD|225467;COG2915, COG2915, Uncharacterized protein involved in purine metabolism [General function prediction only].
gene-b0102	744	137	33.72	132	32.9	121	29.53	402	64.86	389	57.33	275	50.07	227.743	1.07555	0.175306	6.13528	8.5e-10	1.26e-08	Ups	zapD	NC_000913.3	111856	112599	b0102	cell division factor ZapD	-	GO:0000917:division septum assembly;GO:0043093:FtsZ-dependent cytokinesis	GO:0005737:cytoplasm	-	gnl|CDD|226948;COG4582, COG4582, Uncharacterized protein conserved in bacteria [Function unknown].
gene-b3289	1290	457	64.88	552	79.34	380	53.48	1417	131.86	1561	132.68	887	93.15	817.161	1.0763	0.210345	5.1168	3.11e-07	2.91e-06	Ups	rsmB	NC_000913.3	3435207	3436496	b3289	16S rRNA m(5)C967 methyltransferase	-	GO:0006355:regulation of transcription, DNA-templated	GO:0005737:cytoplasm	GO:0003723:RNA binding;GO:0016434:rRNA (cytosine) methyltransferase activity	gnl|CDD|223222;COG0144, Sun, tRNA and rRNA cytosine-C5-methylases [Translation, ribosomal structure and biogenesis].
gene-b0406	1128	512	83.13	522	85.8	427	68.73	1852	197.09	1475	143.38	764	91.76	855.838	1.07655	0.23799	4.5235	6.08e-06	4.32e-05	Ups	tgt	NC_000913.3	426137	427264	b0406	tRNA-guanine transglycosylase	-	GO:0008616:queuosine biosynthetic process;GO:0101030:tRNA-guanine transglycosylation	-	GO:0046872:metal ion binding;GO:0008479:queuine tRNA-ribosyltransferase activity	gnl|CDD|223420;COG0343, Tgt, Queuine/archaeosine tRNA-ribosyltransferase [Translation, ribosomal structure and biogenesis].
gene-b2527	516	224	79.5	226	81.21	180	63.33	573	133.3	718	152.57	443	116.31	369.135	1.07785	0.185924	5.79728	6.74e-09	8.44e-08	Ups	hscB	NC_000913.3	2658952	2659467	b2527	[Fe-S] cluster biosynthesis co-chaperone HscB	-	GO:0051259:protein complex oligomerization;GO:0006457:protein folding;GO:0097428:protein maturation by iron-sulfur cluster transfer	-	GO:0001671:ATPase activator activity;GO:0051087:chaperone binding	gnl|CDD|224002;COG1076, DjlA, DnaJ-domain-containing proteins 1 [Posttranslational modification, protein turnover, chaperones].
gene-b2235	1131	270	43.72	243	39.84	243	39.01	1069	113.46	759	73.58	309	37.01	441.456	1.0788	0.293916	3.67045	0.000242125	0.00119842	Ups	nrdB	NC_000913.3	2347384	2348514	b2235	ribonucleoside-diphosphate reductase 1 subunit beta	K00526	GO:0009263:deoxyribonucleotide biosynthetic process;GO:0006260:DNA replication	-	GO:0046872:metal ion binding;GO:0004748:ribonucleoside-diphosphate reductase activity, thioredoxin disulfide as acceptor	gnl|CDD|223286;COG0208, NrdF, Ribonucleotide reductase, beta subunit [Nucleotide transport and metabolism].
gene-b1435	1962	238	22.22	280	26.46	249	23.04	1080	66.08	787	43.98	314	21.68	450.295	1.07961	0.299439	3.60546	0.000311604	0.00149107	Ups	rlhA	NC_000913.3	1506781	1508742	b1435	23S rRNA 5-hydroxycytidine C2501 synthase	K08303	GO:0006364:rRNA processing	-	GO:0008233:peptidase activity	gnl|CDD|223896;COG0826, COG0826, Collagenase and related proteases [Posttranslational modification, protein turnover, chaperones].
gene-b1049	2544	355	25.56	447	32.58	332	23.69	1274	60.12	1052	45.34	803	42.76	668.276	1.08029	0.203396	5.31129	1.09e-07	1.13e-06	Ups	opgH	NC_000913.3	1110863	1113406	b1049	osmoregulated periplasmic glucans (OPGs) biosynthesis protein H	-	GO:0009250:glucan biosynthetic process	GO:0016021:integral component of membrane;GO:0005886:plasma membrane	GO:0016758:transferase activity, transferring hexosyl groups	gnl|CDD|225494;COG2943, MdoH, Membrane glycosyltransferase [Cell envelope biogenesis, outer membrane].
gene-b2410	999	323	59.21	294	54.57	352	63.97	865	103.94	840	92.19	883	119.74	566.083	1.08033	0.187281	5.76853	8e-09	9.9e-08	Ups	yfeH	NC_000913.3	2526946	2527944	b2410	putative solute:Na(+) symporter	-	-	GO:0005886:plasma membrane	GO:0015293:symporter activity	gnl|CDD|223462;COG0385, COG0385, Predicted Na+-dependent transporter [General function prediction only].
gene-b0478	1677	611	66.72	610	67.44	689	74.59	1572	112.53	1953	127.69	1631	131.76	1117.38	1.08063	0.171886	6.28688	3.24e-10	5.07e-09	Ups	ybaL	NC_000913.3	501562	503238	b0478	putative transporter YbaL	-	GO:0006813:potassium ion transport	GO:0016021:integral component of membrane;GO:0005886:plasma membrane	GO:0000166:nucleotide binding;GO:0015299:solute:proton antiporter activity	gnl|CDD|226998;COG4651, RosB, Kef-type K+ transport system, predicted NAD-binding component [Inorganic ion transport and metabolism].
gene-b2698	501	87	31.8	58	21.47	87	31.53	267	63.97	258	56.46	120	32.45	134.527	1.08179	0.251823	4.29585	1.74e-05	0.000111236	Ups	recX	NC_000913.3	2822139	2822639	b2698	RecA inhibitor RecX	-	GO:0006282:regulation of DNA repair	GO:0005737:cytoplasm	-	gnl|CDD|225048;COG2137, OraA, Uncharacterized protein conserved in bacteria [General function prediction only].
gene-b1054	921	368	73.17	298	59.99	307	60.52	960	125.13	887	105.6	799	117.53	570.927	1.09031	0.164143	6.64245	3.09e-11	5.67e-10	Ups	lpxL	NC_000913.3	1115662	1116582	b1054	lauroyl acyltransferase	K02517	GO:0036104:Kdo2-lipid A biosynthetic process;GO:0009245:lipid A biosynthetic process;GO:0009103:lipopolysaccharide biosynthetic process	GO:0005887:integral component of plasma membrane	GO:0008913:lauroyltransferase activity	gnl|CDD|224476;COG1560, HtrB, Lauroyl/myristoyl acyltransferase [Cell envelope biogenesis, outer membrane].
gene-b1110	540	228	77.32	234	80.35	246	82.71	671	149.16	662	134.42	597	149.77	417.019	1.0921	0.167258	6.5294	6.6e-11	1.16e-09	Ups	ycfJ	NC_000913.3	1167599	1168138	b1110	PF05433 family protein YcfJ	-	-	GO:0016021:integral component of membrane;GO:0019867:outer membrane	-	gnl|CDD|225676;COG3134, COG3134, Predicted outer membrane lipoprotein [Function unknown].
gene-b3750	966	212	40.19	180	34.55	219	41.16	618	76.8	652	74.01	422	59.18	358.579	1.09467	0.15801	6.92785	4.27e-12	8.83e-11	Ups	rbsC	NC_000913.3	3935288	3936253	b3750	ribose ABC transporter membrane subunit	K10440	GO:0008643:carbohydrate transport	GO:0016021:integral component of membrane;GO:0005886:plasma membrane	GO:0022857:transmembrane transporter activity	gnl|CDD|224093;COG1172, AraH, Ribose/xylose/arabinose/galactoside ABC-type transport systems, permease components [Carbohydrate transport and metabolism].
gene-b3229	639	2910	834	2431	705.39	2870	815.44	7709	1448.2	9606	1648.3	5720	1212.67	4855.83	1.11006	0.157361	7.05419	1.74e-12	3.85e-11	Ups	sspA	NC_000913.3	3376782	3377420	b3229	stringent starvation protein A	-	-	-	-	gnl|CDD|223698;COG0625, Gst, Glutathione S-transferase [Posttranslational modification, protein turnover, chaperones].
gene-b0993	2745	35	2.34	27	1.82	29	1.92	89	3.89	98	3.91	67	3.31	53.8448	1.11149	0.263499	4.21818	2.46e-05	0.000152246	Ups	torS	NC_000913.3	1053434	1056178	b0993	sensory histidine kinase TorS	K07647	GO:0009061:anaerobic respiration;GO:0071310:cellular response to organic substance;GO:0000160:phosphorelay signal transduction system;GO:0046777:protein autophosphorylation	GO:0016021:integral component of membrane;GO:0005886:plasma membrane	GO:0005524:ATP binding;GO:0042802:identical protein binding;GO:0016868:intramolecular transferase activity, phosphotransferases;GO:0004721:phosphoprotein phosphatase activity;GO:0000155:phosphorelay sensor kinase activity;GO:0016772:transferase activity, transferring phosphorus-containing groups	gnl|CDD|223715;COG0642, BaeS, Signal transduction histidine kinase [Signal transduction mechanisms].
gene-b2424	834	50	10.98	24	5.34	12	2.61	122	17.56	66	8.68	53	8.61	50.712	1.11159	0.425017	2.61541	0.00891205	0.0265396	Ups	cysU	NC_000913.3	2541679	2542512	b2424	sulfate/thiosulfate ABC transporter inner membrane subunit CysU	K02046	GO:0008272:sulfate transport	GO:0016021:integral component of membrane;GO:0005886:plasma membrane	GO:0015419:ATPase-coupled sulfate transmembrane transporter activity	gnl|CDD|223629;COG0555, CysU, ABC-type sulfate transport system, permease component [Posttranslational modification, protein turnover, chaperones].
gene-b2159	858	213	45.46	158	34.14	205	43.38	690	96.54	638	81.53	311	49.1	339.994	1.11277	0.223226	4.98493	6.2e-07	5.42e-06	Ups	nfo	NC_000913.3	2250840	2251697	b2159	endonuclease IV	K01151	GO:0006281:DNA repair	-	GO:0008833:deoxyribonuclease IV (phage-T4-induced) activity;GO:0003677:DNA binding;GO:0008270:zinc ion binding	gnl|CDD|223721;COG0648, Nfo, Endonuclease IV [DNA replication, recombination, and repair].
gene-b2683	336	22	11.99	16	8.83	32	17.29	68	24.29	89	29.04	41	16.53	41.1515	1.11508	0.328435	3.39514	0.000685924	0.00294328	Ups	ygaH	NC_000913.3	2810344	2810679	b2683	L-valine exporter%2C YgaH component	-	GO:0015829:valine transport	GO:0005886:plasma membrane	GO:0015562:efflux transmembrane transporter activity;GO:0005304:L-valine transmembrane transporter activity	-
gene-b0015	1131	2211	358.01	1810	296.73	1606	257.81	4578	485.9	5107	495.1	5642	675.8	3349.59	1.1182	0.231977	4.82031	1.43e-06	1.17e-05	Ups	dnaJ	NC_000913.3	14168	15298	b0015	chaperone protein DnaJ	-	GO:0006260:DNA replication;GO:0006457:protein folding;GO:0009408:response to heat	GO:0005737:cytoplasm	GO:0005524:ATP binding;GO:0031072:heat shock protein binding;GO:0051082:unfolded protein binding;GO:0008270:zinc ion binding	gnl|CDD|223560;COG0484, DnaJ, DnaJ-class molecular chaperone with C-terminal Zn finger domain [Posttranslational modification, protein turnover, chaperones].
gene-b2796	1290	233	33.08	228	32.77	266	37.44	877	81.61	810	68.85	398	41.8	432.196	1.11835	0.216776	5.15903	2.48e-07	2.39e-06	Ups	sdaC	NC_000913.3	2928229	2929518	b2796	L-serine:H(+) symporter SdaC	-	-	GO:0016021:integral component of membrane;GO:0005886:plasma membrane	GO:0015171:amino acid transmembrane transporter activity	gnl|CDD|223884;COG0814, SdaC, Amino acid permeases [Amino acid transport and metabolism].
gene-b0066	699	15	3.93	11	2.92	15	3.9	43	7.38	31	4.86	39	7.56	24.4966	1.1226	0.387093	2.90007	0.00373084	0.0127438	Ups	thiQ	NC_000913.3	72229	72927	b0066	thiamine ABC transporter ATP binding subunit	K02062	GO:0071934:thiamine transmembrane transport;GO:0015888:thiamine transport	GO:0016021:integral component of membrane;GO:0005886:plasma membrane	GO:0005524:ATP binding;GO:0015234:thiamine transmembrane transporter activity;GO:0048502:thiamine-transporting ATPase activity	gnl|CDD|226360;COG3840, ThiQ, ABC-type thiamine transport system, ATPase component [Coenzyme metabolism].
gene-b0324	1383	97	12.84	81	10.86	86	11.29	273	23.7	282	22.36	190	18.61	157.213	1.12366	0.185393	6.06094	1.35e-09	1.93e-08	Ups	yahJ	NC_000913.3	341125	342507	b0324	putative deaminase with metallo-dependent hydrolase domain	-	-	-	GO:0016810:hydrolase activity, acting on carbon-nitrogen (but not peptide) bonds	gnl|CDD|223479;COG0402, SsnA, Cytosine deaminase and related metal-dependent hydrolases [Nucleotide transport and metabolism / General function prediction only].
gene-b2907	1179	248	38.52	221	34.76	209	32.18	712	72.49	725	67.42	484	55.61	404.906	1.12528	0.161136	6.98338	2.88e-12	6.15e-11	Ups	ubiH	NC_000913.3	3052340	3053518	b2907	2-octaprenyl-6-methoxyphenol 4-hydroxylase	K03185	GO:0009416:response to light stimulus;GO:0006979:response to oxidative stress;GO:0006744:ubiquinone biosynthetic process	-	GO:0008681:2-octaprenyl-6-methoxyphenol hydroxylase activity;GO:0071949:FAD binding;GO:0016709:oxidoreductase activity, acting on paired donors, with incorporation or reduction of molecular oxygen, NAD(P)H as one donor, and incorporation of one atom of oxygen	gnl|CDD|223727;COG0654, UbiH, 2-polyprenyl-6-methoxyphenol hydroxylase and related FAD-dependent oxidoreductases [Coenzyme metabolism / Energy production and conversion].
gene-b0655	909	3109	626.37	2056	419.38	2416	482.55	7082	935.24	8251	995.26	5923	882.72	4508.12	1.12822	0.176905	6.37757	1.8e-10	2.94e-09	Ups	gltI	NC_000913.3	686839	687747	b0655	glutamate/aspartate ABC transporter periplasmic binding protein	K10001	GO:0070778:L-aspartate transmembrane transport;GO:0015813:L-glutamate transmembrane transport	GO:0030288:outer membrane-bounded periplasmic space	GO:0070335:aspartate binding;GO:0016595:glutamate binding	gnl|CDD|223904;COG0834, HisJ, ABC-type amino acid transport/signal transduction systems, periplasmic component/domain [Amino acid transport and metabolism / Signal transduction mechanisms].
gene-b4476	1341	16	2.19	14	1.94	17	2.3	59	5.28	36	2.94	37	3.74	28.1239	1.13033	0.367214	3.07813	0.00208303	0.00764654	Ups	gntU	NC_000913.3	3575721	3577061	b4476	low-affinity gluconate transporter	-	GO:0019521:D-gluconate metabolic process	GO:0016021:integral component of membrane;GO:0005886:plasma membrane	GO:0015128:gluconate transmembrane transporter activity	gnl|CDD|225330;COG2610, GntT, H+/gluconate symporter and related permeases [Carbohydrate transport and metabolism / Amino acid transport and metabolism].
gene-b3499	843	432	93.85	443	97.44	383	82.49	1296	184.55	1234	160.5	1020	163.92	755.894	1.1307	0.16192	6.9831	2.89e-12	6.15e-11	Ups	rlmJ	NC_000913.3	3645385	3646227	b3499	23S rRNA m(6)A2030 methyltransferase	-	GO:0015976:carbon utilization;GO:0070475:rRNA base methylation	GO:0005829:cytosol	GO:0036307:23S rRNA (adenine(2030)-N(6))-methyltransferase activity;GO:0003723:RNA binding;GO:0008988:rRNA (adenine-N6-)-methyltransferase activity	gnl|CDD|225509;COG2961, ComJ, Protein involved in catabolism of external DNA [General function prediction only].
gene-b1116	1200	130	19.84	147	22.71	168	25.42	621	62.12	456	41.67	223	25.18	267.375	1.1372	0.268761	4.23126	2.32e-05	0.000144482	Ups	lolC	NC_000913.3	1175427	1176626	b1116	lipoprotein release complex - inner membrane subunit	K09808	GO:0042953:lipoprotein transport	GO:0016021:integral component of membrane;GO:0005886:plasma membrane	-	gnl|CDD|226957;COG4591, LolE, ABC-type transport system, involved in lipoprotein release, permease component [Cell envelope biogenesis, outer membrane].
gene-b2734	657	12	3.34	24	6.77	11	3.04	53	9.68	63	10.51	23	4.74	28.5269	1.13945	0.419087	2.71888	0.00655028	0.0205866	Ups	pphB	NC_000913.3	2859760	2860416	b2734	phosphoprotein phosphatase 2	-	-	-	GO:0046872:metal ion binding;GO:0008138:protein tyrosine/serine/threonine phosphatase activity	-
gene-b0153	1983	29	2.68	21	1.96	32	2.93	96	5.81	87	4.81	52	3.55	48.9487	1.1408	0.289099	3.94607	7.94e-05	0.000434538	Ups	fhuB	NC_000913.3	171462	173444	b0153	iron(III) hydroxamate ABC transporter membrane subunit	K02015	GO:0006811:ion transport;GO:0055072:iron ion homeostasis	GO:0043190:ATP-binding cassette (ABC) transporter complex;GO:0005887:integral component of plasma membrane;GO:0005886:plasma membrane	GO:0005215:transporter activity	gnl|CDD|223682;COG0609, FepD, ABC-type Fe3+-siderophore transport system, permease component [Inorganic ion transport and metabolism].
gene-b3486	2736	119	7.97	166	11.25	142	9.42	300	13.16	480	19.24	423	20.94	259.455	1.14425	0.258934	4.41907	9.91e-06	6.76e-05	Ups	rbbA	NC_000913.3	3626803	3629538	b3486	ribosome-associated ATPase	-	GO:0045727:positive regulation of translation;GO:0055085:transmembrane transport	GO:0043190:ATP-binding cassette (ABC) transporter complex;GO:0060187:cell pole;GO:0022627:cytosolic small ribosomal subunit;GO:0016020:membrane;GO:0005886:plasma membrane	GO:0005524:ATP binding;GO:0016887:ATPase activity;GO:0042623:ATPase activity, coupled;GO:0043024:ribosomal small subunit binding	gnl|CDD|224054;COG1131, CcmA, ABC-type multidrug transport system, ATPase component [Defense mechanisms].
gene-b2944	498	13	4.78	10	3.72	15	5.47	53	12.78	37	8.15	20	5.44	22.6912	1.14527	0.413502	2.76968	0.00561116	0.0181158	Ups	yggI	NC_000913.3	3089755	3090252	b2944	protein YggI	-	-	GO:0005737:cytoplasm	GO:0008270:zinc ion binding	gnl|CDD|225633;COG3091, SprT, Zn-dependent metalloprotease, SprT family [General function prediction only].
gene-b0927	648	772	218.18	716	204.87	1032	289.15	3136	580.94	2704	457.54	1483	310.04	1514.71	1.14652	0.221507	5.17599	2.27e-07	2.22e-06	Ups	gloC	NC_000913.3	983650	984297	b0927	hydroxyacylglutathione hydrolase GloC	-	GO:0019243:methylglyoxal catabolic process to D-lactate via S-lactoyl-glutathione;GO:0009636:response to toxic substance	GO:0005829:cytosol	GO:0004416:hydroxyacylglutathione hydrolase activity;GO:0046872:metal ion binding	gnl|CDD|223565;COG0491, GloB, Zn-dependent hydrolases, including glyoxylases [General function prediction only].
gene-b1321	1398	544	71.26	418	55.44	523	67.92	1226	105.27	1489	116.78	1436	139.15	894.107	1.15006	0.195387	5.88604	3.96e-09	5.16e-08	Ups	ycjX	NC_000913.3	1384117	1385514	b1321	DUF463 domain-containing protein YcjX	-	-	-	GO:0005524:ATP binding	gnl|CDD|225648;COG3106, COG3106, Predicted ATPase [General function prediction only].
gene-b0797	1365	277	37.16	386	52.43	281	37.38	1539	135.34	897	72.05	399	39.6	576.676	1.1525	0.335264	3.43758	0.000586935	0.00257738	Ups	rhlE	NC_000913.3	830872	832236	b0797	ATP-dependent RNA helicase RhlE	K11927	GO:0009408:response to heat;GO:0042255:ribosome assembly	GO:0005829:cytosol	GO:0005524:ATP binding;GO:0004004:ATP-dependent RNA helicase activity;GO:0003723:RNA binding	gnl|CDD|223587;COG0513, SrmB, Superfamily II DNA and RNA helicases [DNA replication, recombination, and repair / Transcription / Translation, ribosomal structure and biogenesis].
gene-b4703	90	75	152.61	44	90.65	110	221.9	278	370.8	224	272.9	154	231.81	136.857	1.15327	0.278197	4.14551	3.39e-05	0.000201804	Ups	pmrR	NC_000913.3	4332116	4332205	b4703	putative bitopic inner membrane protein	-	-	-	-	-
gene-b4758	111	60	98.99	78	130.29	95	155.39	322	348.23	293	289.43	86	104.96	141.154	1.15508	0.343799	3.35975	0.000780121	0.00330157	Ups	pspH	NC_000913.3	4263139	4263249	b4758	small regulatory RNA PspH	-	-	-	-	-
gene-b2182	1191	243	37.37	285	44.37	295	44.97	735	74.08	926	85.25	701	79.74	500.47	1.15634	0.17906	6.45783	1.06e-10	1.77e-09	Ups	bcr	NC_000913.3	2278570	2279760	b2182	multidrug efflux pump Bcr	-	GO:0035442:dipeptide transmembrane transport;GO:0015031:protein transport;GO:0046677:response to antibiotic	GO:0016021:integral component of membrane;GO:0005886:plasma membrane	GO:0071916:dipeptide transmembrane transporter activity;GO:0015238:drug transmembrane transporter activity	gnl|CDD|223553;COG0477, ProP, Permeases of the major facilitator superfamily [Carbohydrate transport and metabolism / Amino acid transport and metabolism / Inorganic ion transport and metabolism / General function prediction only].
gene-b3492	1203	81	12.33	44	6.78	83	12.53	206	20.56	171	15.59	205	23.09	125.42	1.16234	0.266795	4.35668	1.32e-05	8.74e-05	Ups	yhiN	NC_000913.3	3636208	3637410	b3492	putative oxidoreductase YhiN	-	-	GO:0005829:cytosol	-	gnl|CDD|224992;COG2081, COG2081, Predicted flavoproteins [General function prediction only].
gene-b1727	669	202	55.3	140	38.8	168	45.59	617	110.71	560	91.78	316	63.99	308.455	1.16375	0.20693	5.62388	1.87e-08	2.18e-07	Ups	hxpB	NC_000913.3	1809380	1810048	b1727	hexitol phosphatase B	-	GO:0005975:carbohydrate metabolic process	GO:0005829:cytosol	GO:0003850:2-deoxyglucose-6-phosphatase activity;GO:0004346:glucose-6-phosphatase activity;GO:0000287:magnesium ion binding;GO:0050084:mannitol-1-phosphatase activity;GO:0046872:metal ion binding;GO:0016791:phosphatase activity;GO:0050286:sorbitol-6-phosphatase activity;GO:0050308:sugar-phosphatase activity	gnl|CDD|223710;COG0637, COG0637, Predicted phosphatase/phosphohexomutase [General function prediction only].
gene-b0827	1236	288	42.67	237	35.55	212	31.14	745	72.36	763	67.69	614	67.3	448.503	1.16433	0.171951	6.77132	1.28e-11	2.45e-10	Ups	moeA	NC_000913.3	865129	866364	b0827	molybdopterin molybdotransferase	K03750	GO:0006777:Mo-molybdopterin cofactor biosynthetic process;GO:0018315:molybdenum incorporation into molybdenum-molybdopterin complex;GO:0032324:molybdopterin cofactor biosynthetic process	GO:0005829:cytosol	GO:0042802:identical protein binding;GO:0046872:metal ion binding;GO:0061599:molybdopterin molybdotransferase activity	gnl|CDD|223380;COG0303, MoeA, Molybdopterin biosynthesis enzyme [Coenzyme metabolism].
gene-b1863	522	109	38.24	97	34.45	95	33.04	281	64.62	348	73.1	243	63.06	183.35	1.16653	0.184838	6.31109	2.77e-10	4.4e-09	Ups	ruvC	NC_000913.3	1946855	1947376	b1863	crossover junction endodeoxyribonuclease RuvC	K01159	GO:0006310:DNA recombination;GO:0006281:DNA repair	-	GO:0008821:crossover junction endodeoxyribonuclease activity;GO:0000287:magnesium ion binding;GO:0003676:nucleic acid binding	gnl|CDD|223887;COG0817, RuvC, Holliday junction resolvasome, endonuclease subunit [DNA replication, recombination, and repair].
gene-b0481	480	80	30.52	89	34.38	86	32.53	267	66.77	308	70.36	174	49.11	155.472	1.16675	0.20269	5.75632	8.6e-09	1.06e-07	Ups	ybaK	NC_000913.3	506603	507082	b0481	Cys-tRNA(Pro) and Cys-tRNA(Cys) deacylase	-	GO:0010165:response to X-ray;GO:0006412:translation	GO:0005829:cytosol	GO:0002161:aminoacyl-tRNA editing activity;GO:0043907:Cys-tRNA(Pro) hydrolase activity;GO:0016829:lyase activity	gnl|CDD|225326;COG2606, EbsC, Uncharacterized conserved protein [Function unknown].
gene-b3937	609	155	46.61	173	52.67	193	57.54	463	91.26	569	102.44	471	104.77	318.975	1.17273	0.189392	6.19207	5.94e-10	9e-09	Ups	yiiX	NC_000913.3	4127286	4127894	b3937	putative lipid-binding hydrolase YiiX	-	-	-	-	-
gene-b2216	2673	1504	103.04	1564	108.49	1361	92.44	6056	271.97	5551	227.7	1878	95.18	2716.44	1.17322	0.29837	3.93209	8.42e-05	0.00045886	Ups	rcsD	NC_000913.3	2313488	2316160	b2216	RcsD phosphotransferase	K07676	GO:0000160:phosphorelay signal transduction system	GO:0005887:integral component of plasma membrane;GO:0005886:plasma membrane	GO:0005524:ATP binding;GO:0009927:histidine phosphotransfer kinase activity;GO:0016774:phosphotransferase activity, carboxyl group as acceptor	gnl|CDD|223715;COG0642, BaeS, Signal transduction histidine kinase [Signal transduction mechanisms].
gene-b0589	993	16	2.95	12	2.24	5	0.91	47	5.68	23	2.54	26	3.55	20.2548	1.17609	0.472858	2.48719	0.0128758	0.0359407	Ups	fepG	NC_000913.3	620196	621188	b0589	ferric enterobactin ABC transporter membrane subunit FepG	K02015	GO:0015685:ferric-enterobactin import into cell	GO:0016021:integral component of membrane;GO:0005886:plasma membrane	GO:0015620:ferric-enterobactin transmembrane transporter activity	gnl|CDD|227119;COG4779, FepG, ABC-type enterobactin transport system, permease component [Inorganic ion transport and metabolism].
gene-b0121	867	499	105.4	446	95.38	570	119.36	2223	307.79	1766	223.34	614	95.94	925.748	1.17923	0.301921	3.90577	9.39e-05	0.000506048	Ups	speE	NC_000913.3	135598	136464	b0121	spermidine synthase	K00797	GO:0008295:spermidine biosynthetic process	GO:0005737:cytoplasm	GO:0004766:spermidine synthase activity	gnl|CDD|223498;COG0421, SpeE, Spermidine synthase [Amino acid transport and metabolism].
gene-b0777	756	12	2.91	6	1.47	10	2.4	25	3.97	31	4.5	25	4.48	17.0835	1.17982	0.440119	2.68068	0.00734728	0.0226123	Ups	bioC	NC_000913.3	811522	812277	b0777	malonyl-acyl carrier protein methyltransferase	K02169	GO:0009102:biotin biosynthetic process	-	GO:0010340:carboxyl-O-methyltransferase activity;GO:0102130:malonyl-CoA methyltransferase activity	gnl|CDD|225136;COG2226, UbiE, Methylase involved in ubiquinone/menaquinone biosynthesis [Coenzyme metabolism].
gene-b4370	87	10	21.05	13	27.71	9	18.78	26	35.87	31	39.07	35	54.5	19.8774	1.18039	0.43201	2.73232	0.00628904	0.0199376	Ups	leuQ	NC_000913.3	4606315	4606401	b4370	tRNA-Leu	K14228	-	-	-	-
gene-b3243	930	285	56.12	337	67.19	280	54.66	925	119.4	957	112.83	760	110.71	556.318	1.18058	0.173751	6.7947	1.09e-11	2.13e-10	Ups	aaeR	NC_000913.3	3389520	3390449	b3243	LysR-type transcriptional regulator AaeR	-	-	-	GO:0003677:DNA binding;GO:0003700:DNA-binding transcription factor activity	gnl|CDD|223656;COG0583, LysR, Transcriptional regulator [Transcription].
gene-b2526	1851	764	75.59	710	71.12	618	60.62	2011	130.42	2391	141.63	1731	126.69	1286.89	1.18285	0.164708	7.18149	6.9e-13	1.63e-11	Ups	hscA	NC_000913.3	2657085	2658935	b2526	iron-sulfur cluster biosynthesis chaperone HscA	-	GO:0016226:iron-sulfur cluster assembly;GO:0006457:protein folding	-	GO:0005524:ATP binding;GO:0016887:ATPase activity;GO:0051082:unfolded protein binding	gnl|CDD|223520;COG0443, DnaK, Molecular chaperone [Posttranslational modification, protein turnover, chaperones].
gene-b2808	918	338	67.43	276	55.75	461	91.17	974	127.36	1209	144.4	936	138.13	657.137	1.18666	0.198532	5.97714	2.27e-09	3.04e-08	Ups	gcvA	NC_000913.3	2941650	2942567	b2808	DNA-binding transcriptional dual regulator GcvA	K03566	-	GO:0005737:cytoplasm	GO:0003677:DNA binding;GO:0003700:DNA-binding transcription factor activity	gnl|CDD|223656;COG0583, LysR, Transcriptional regulator [Transcription].
gene-b4060	282	230	149.37	299	196.59	186	119.75	1079	459.31	733	285	373	179.19	444.635	1.18865	0.298292	3.98487	6.75e-05	0.000374514	Ups	yjcB	NC_000913.3	4274760	4275041	b4060	uncharacterized protein YjcB	-	-	-	-	-
gene-b0588	816	12	2.69	7	1.59	15	3.34	36	5.3	44	5.91	21	3.49	20.6693	1.18959	0.414814	2.86776	0.00413385	0.0139494	Ups	fepC	NC_000913.3	619384	620199	b0588	ferric enterobactin ABC transporter ATP binding subunit	K02013	GO:0015685:ferric-enterobactin import into cell	GO:0005886:plasma membrane	GO:0005524:ATP binding;GO:0016887:ATPase activity;GO:0015620:ferric-enterobactin transmembrane transporter activity	gnl|CDD|224045;COG1120, FepC, ABC-type cobalamin/Fe3+-siderophores transport systems, ATPase components [Inorganic ion transport and metabolism / Coenzyme metabolism].
gene-b0632	1212	869	131.31	858	131.26	808	121.04	3585	355.07	2991	270.59	1182	132.12	1565.15	1.19067	0.275964	4.31457	1.6e-05	0.00010344	Ups	dacA	NC_000913.3	662752	663963	b0632	D-alanyl-D-alanine carboxypeptidase DacA	K07258	GO:0071555:cell wall organization;GO:0009252:peptidoglycan biosynthetic process;GO:0008360:regulation of cell shape	GO:0005886:plasma membrane	GO:0009002:serine-type D-Ala-D-Ala carboxypeptidase activity	gnl|CDD|224600;COG1686, DacC, D-alanyl-D-alanine carboxypeptidase [Cell envelope biogenesis, outer membrane].
gene-b0989	213	49	42.13	71	61.8	48	40.91	187	105.39	271	139.5	67	42.61	104.55	1.19548	0.357428	3.34467	0.000823811	0.00345603	Ups	cspH	NC_000913.3	1050963	1051175	b0989	CspA family protein CspH	-	-	GO:0005737:cytoplasm	GO:0003677:DNA binding	gnl|CDD|224197;COG1278, CspC, Cold shock proteins [Transcription].
gene-b2555	714	96	24.62	109	28.31	77	19.58	359	60.36	329	50.52	168	31.88	174.985	1.19551	0.248089	4.81887	1.44e-06	1.17e-05	Ups	qseG	NC_000913.3	2688793	2689506	b2555	outer membrane lipoprotein QseG	-	-	GO:0009279:cell outer membrane	-	-
gene-b1644	858	161	34.36	190	41.06	222	46.98	572	80.03	619	79.1	498	78.63	354.943	1.1976	0.18296	6.54566	5.92e-11	1.06e-09	Ups	ydhJ	NC_000913.3	1721264	1722121	b1644	putative membrane fusion protein YdhJ	-	GO:0055085:transmembrane transport	GO:0016021:integral component of membrane	GO:0005215:transporter activity	gnl|CDD|224482;COG1566, EmrA, Multidrug resistance efflux pump [Defense mechanisms].
gene-b4546	219	27	22.58	16	13.55	19	15.75	56	30.7	76	38.05	51	31.55	38.1496	1.19775	0.317141	3.77673	0.000158903	0.00082163	Ups	ypeB	NC_000913.3	2527941	2528159	b4546	PF12843 family protein YpeB	-	-	-	-	gnl|CDD|226061;COG3530, COG3530, Uncharacterized protein conserved in bacteria [Function unknown].
gene-b2735	768	363	86.56	292	70.5	370	87.47	1033	161.46	1048	149.62	922	162.64	633.029	1.20158	0.158443	7.58367	3.36e-14	1.02e-12	Ups	ygbI	NC_000913.3	2860467	2861234	b2735	putative DeoR-type DNA-binding transcriptional regulator YgbI	-	GO:0006351:transcription, DNA-templated	-	GO:0003677:DNA binding;GO:0003700:DNA-binding transcription factor activity	gnl|CDD|224268;COG1349, GlpR, Transcriptional regulators of sugar metabolism [Transcription / Carbohydrate transport and metabolism].
gene-b2230	1689	34	3.69	20	2.2	25	2.69	92	6.54	86	5.58	57	4.57	48.5917	1.20159	0.2879	4.17363	3e-05	0.00018117	Ups	yfaA	NC_000913.3	2334956	2336644	b2230	DUF2138 domain-containing protein YfaA	-	-	GO:0005829:cytosol	-	gnl|CDD|227030;COG4685, COG4685, Uncharacterized protein conserved in bacteria [Function unknown].
gene-b3802	1197	355	54.31	294	45.54	313	47.47	1071	107.41	1113	101.95	696	78.77	594.985	1.20251	0.155632	7.72664	1.1e-14	3.43e-13	Ups	hemY	NC_000913.3	3986686	3987882	b3802	protein HemY	-	GO:0042168:heme metabolic process;GO:0006779:porphyrin-containing compound biosynthetic process	GO:0016021:integral component of membrane;GO:0005886:plasma membrane	-	gnl|CDD|225613;COG3071, HemY, Uncharacterized enzyme of heme biosynthesis [Coenzyme metabolism].
gene-b2286	1791	1134	115.96	1015	105.08	679	68.83	2145	143.77	3149	192.78	2963	224.12	1762.6	1.20572	0.268449	4.49144	7.07e-06	4.94e-05	Ups	nuoC	NC_000913.3	2402055	2403845	b2286	NADH:quinone oxidoreductase subunit CD	K13378	-	GO:0030964:NADH dehydrogenase complex;GO:0005886:plasma membrane	GO:0051287:NAD binding;GO:0008137:NADH dehydrogenase (ubiquinone) activity;GO:0048038:quinone binding	gnl|CDD|223722;COG0649, NuoD, NADH:ubiquinone oxidoreductase 49 kD subunit 7 [Energy production and conversion].
gene-b4174	1260	1216	176.74	1010	148.63	1168	168.3	3747	356.98	3761	327.28	2636	283.41	2104.98	1.2091	0.14129	8.55757	1.15e-17	5.24e-16	Ups	hflK	NC_000913.3	4402038	4403297	b4174	regulator of FtsH protease	-	-	GO:0016021:integral component of membrane	-	gnl|CDD|223407;COG0330, HflC, Membrane protease subunits, stomatin/prohibitin homologs [Posttranslational modification, protein turnover, chaperones].
gene-b3706	1365	156	20.93	165	22.41	178	23.68	629	55.32	603	48.44	294	29.18	310.34	1.20959	0.219563	5.50907	3.61e-08	4.04e-07	Ups	mnmE	NC_000913.3	3886828	3888192	b3706	5-carboxymethylaminomethyluridine-tRNA synthase GTPase subunit	-	GO:0006400:tRNA modification	GO:0005737:cytoplasm	GO:0005525:GTP binding;GO:0003924:GTPase activity;GO:0046872:metal ion binding	gnl|CDD|223561;COG0486, ThdF, Predicted GTPase [General function prediction only].
gene-b2749	324	207	117	170	97.29	319	178.75	1031	381.98	858	290.36	267	111.64	429.297	1.20993	0.340381	3.55464	0.000378503	0.00175673	Ups	ygbE	NC_000913.3	2873014	2873337	b2749	DUF3561 domain-containing inner membrane protein YgbE	-	-	GO:0016021:integral component of membrane;GO:0005886:plasma membrane	-	-
gene-b1322	1062	197	33.97	146	25.49	153	26.16	466	52.67	509	52.55	492	62.76	310.182	1.22466	0.200328	6.11327	9.76e-10	1.43e-08	Ups	ycjF	NC_000913.3	1385511	1386572	b1322	DUF697 domain-containing inner membrane protein YcjF	-	-	GO:0016021:integral component of membrane;GO:0005886:plasma membrane	-	gnl|CDD|226291;COG3768, COG3768, Predicted membrane protein [Function unknown].
gene-b2583	699	84	22.01	105	27.85	91	23.64	428	73.5	325	50.98	127	24.61	176.149	1.2249	0.310063	3.95048	7.8e-05	0.000427688	Ups	tapT	NC_000913.3	2719223	2719921	b2583	tRNA 3-amino-3-carboxypropyltransferase	-	-	-	-	gnl|CDD|225690;COG3148, COG3148, Uncharacterized conserved protein [Function unknown].
gene-b0262	1047	14	2.45	29	5.14	16	2.77	62	7.11	86	9.01	36	4.66	37.3372	1.22619	0.373558	3.28246	0.00102904	0.0041712	Ups	afuC	NC_000913.3	277756	278802	b0262	CP4-6 prophage%3B ABC transporter ATP-binding protein AfuC	K02010	GO:0033212:iron import into cell	GO:0043190:ATP-binding cassette (ABC) transporter complex	GO:0005524:ATP binding;GO:0015408:ferric-transporting ATPase activity	gnl|CDD|226361;COG3842, PotA, ABC-type spermidine/putrescine transport systems, ATPase components [Amino acid transport and metabolism].
gene-b2060	2163	6	0.51	10	0.86	9	0.76	31	1.72	31	1.57	15	0.94	15.6674	1.22747	0.468655	2.61914	0.00881513	0.0263236	Ups	wzc	NC_000913.3	2133490	2135652	b2060	protein-tyrosine kinase Wzc	-	GO:0009242:colanic acid biosynthetic process;GO:0045226:extracellular polysaccharide biosynthetic process;GO:0009103:lipopolysaccharide biosynthetic process;GO:0038083:peptidyl-tyrosine autophosphorylation;GO:0018108:peptidyl-tyrosine phosphorylation	GO:0005887:integral component of plasma membrane;GO:0016020:membrane;GO:0005886:plasma membrane	GO:0005524:ATP binding;GO:0016887:ATPase activity;GO:0004713:protein tyrosine kinase activity	gnl|CDD|225747;COG3206, GumC, Uncharacterized protein involved in exopolysaccharide biosynthesis [Cell envelope biogenesis, outer membrane].
gene-b1905	498	394	144.89	370	137.76	310	113.02	1208	291.19	1352	297.67	749	203.75	676.013	1.23048	0.185143	6.64611	3.01e-11	5.56e-10	Ups	ftnA	NC_000913.3	1988716	1989213	b1905	ferritin iron storage protein	-	GO:0006879:cellular iron ion homeostasis;GO:0006826:iron ion transport	GO:0005737:cytoplasm	GO:0008199:ferric iron binding;GO:0016491:oxidoreductase activity	gnl|CDD|224445;COG1528, Ftn, Ferritin-like protein [Inorganic ion transport and metabolism].
gene-b3892	636	221	63.64	212	61.8	154	43.96	533	100.6	648	111.71	578	123.12	370.559	1.23111	0.217356	5.66401	1.48e-08	1.75e-07	Ups	fdoI	NC_000913.3	4081225	4081860	b3892	formate dehydrogenase O subunit gamma	K00127	GO:0022904:respiratory electron transport chain	GO:0009326:formate dehydrogenase complex;GO:0016021:integral component of membrane;GO:0005886:plasma membrane	GO:0009055:electron transfer activity;GO:0008863:formate dehydrogenase (NAD+) activity;GO:0046872:metal ion binding	gnl|CDD|225419;COG2864, FdnI, Cytochrome b subunit of formate dehydrogenase [Energy production and conversion].
gene-b3162	1890	7773	753.18	8237	808.07	7000	672.43	27723	1760.8	26781	1553.67	16432	1177.81	14527.3	1.23175	0.188931	6.51955	7.05e-11	1.23e-09	Ups	deaD	NC_000913.3	3305971	3307860	b3162	ATP-dependent RNA helicase DeaD	K05592	GO:0070417:cellular response to cold;GO:0000027:ribosomal large subunit assembly;GO:0006401:RNA catabolic process	GO:0005737:cytoplasm	GO:0005524:ATP binding;GO:0004004:ATP-dependent RNA helicase activity;GO:0003723:RNA binding	gnl|CDD|223587;COG0513, SrmB, Superfamily II DNA and RNA helicases [DNA replication, recombination, and repair / Transcription / Translation, ribosomal structure and biogenesis].
gene-b1865	453	272	109.96	234	95.78	225	90.18	944	250.15	864	209.13	459	137.27	460.02	1.23592	0.206107	5.99651	2.02e-09	2.74e-08	Ups	nudB	NC_000913.3	1948180	1948632	b1865	dihydroneopterin triphosphate diphosphatase	K08310	GO:0046656:folic acid biosynthetic process	-	GO:0008828:dATP pyrophosphohydrolase activity;GO:0019177:dihydroneopterin triphosphate pyrophosphohydrolase activity;GO:0046872:metal ion binding	gnl|CDD|223568;COG0494, MutT, NTP pyrophosphohydrolases including oxidative damage repair enzymes [DNA replication, recombination, and repair / General function prediction only].
gene-b1276	2676	2110	144.4	2668	184.86	2095	142.14	6651	298.36	9048	370.73	5593	283.14	4379.48	1.24354	0.205921	6.03895	1.55e-09	2.16e-08	Ups	acnA	NC_000913.3	1335831	1338506	b1276	aconitate hydratase 1	K01681	GO:0009061:anaerobic respiration;GO:0006097:glyoxylate cycle;GO:0006979:response to oxidative stress;GO:0006099:tricarboxylic acid cycle	GO:0005737:cytoplasm;GO:0005829:cytosol	GO:0051539:4 iron, 4 sulfur cluster binding;GO:0003994:aconitate hydratase activity;GO:0005506:iron ion binding;GO:0046872:metal ion binding;GO:0003730:mRNA 3'-UTR binding;GO:0003729:mRNA binding	gnl|CDD|223977;COG1048, AcnA, Aconitase A [Energy production and conversion].
gene-b0123	1551	586	69.19	322	38.49	442	51.74	1733	134.13	1607	113.6	839	73.28	845.66	1.24431	0.233818	5.32171	1.03e-07	1.07e-06	Ups	cueO	NC_000913.3	137083	138633	b0123	multicopper oxidase CueO	-	GO:0010273:detoxification of copper ion;GO:0046688:response to copper ion	GO:0030288:outer membrane-bounded periplasmic space;GO:0042597:periplasmic space	GO:0005507:copper ion binding;GO:0004322:ferroxidase activity;GO:0016682:oxidoreductase activity, acting on diphenols and related substances as donors, oxygen as acceptor;GO:0016722:oxidoreductase activity, oxidizing metal ions;GO:0016724:oxidoreductase activity, oxidizing metal ions, oxygen as acceptor	gnl|CDD|225043;COG2132, SufI, Putative multicopper oxidases [Secondary metabolites biosynthesis, transport, and catabolism].
gene-b3893	903	342	69.36	381	78.23	255	51.27	857	113.93	1040	126.28	1046	156.92	623.418	1.24439	0.239678	5.19194	2.08e-07	2.05e-06	Ups	fdoH	NC_000913.3	4081857	4082759	b3893	formate dehydrogenase O subunit beta	K00124	GO:0045333:cellular respiration;GO:0015944:formate oxidation	GO:0016021:integral component of membrane;GO:0005886:plasma membrane	GO:0051539:4 iron, 4 sulfur cluster binding;GO:0046872:metal ion binding	gnl|CDD|223514;COG0437, HybA, Fe-S-cluster-containing hydrogenase components 1 [Energy production and conversion].
gene-b3859	987	952	176.64	838	157.42	1272	233.98	4246	516.41	3979	442.03	1462	200.67	1928.64	1.24594	0.285708	4.3609	1.3e-05	8.6e-05	Ups	srkA	NC_000913.3	4042415	4043401	b3859	stress response kinase A	-	-	GO:0005737:cytoplasm	GO:0005524:ATP binding;GO:0000287:magnesium ion binding;GO:0004674:protein serine/threonine kinase activity	gnl|CDD|225213;COG2334, COG2334, Putative homoserine kinase type II (protein kinase fold) [General function prediction only].
gene-b0676	1221	256	38.4	288	43.73	244	36.28	893	87.79	945	84.86	607	67.35	501.443	1.24832	0.172283	7.24575	4.3e-13	1.05e-11	Ups	nagC	NC_000913.3	700374	701594	b0676	DNA-binding transcriptional dual regulator NagC	-	GO:0005975:carbohydrate metabolic process	-	GO:0003677:DNA binding;GO:0003700:DNA-binding transcription factor activity	gnl|CDD|224851;COG1940, NagC, Transcriptional regulator/sugar kinase [Transcription / Carbohydrate transport and metabolism].
gene-b0161	1425	1293	166.17	2937	382.15	1495	190.48	7848	661.11	7184	552.77	3437	326.75	3715.09	1.25177	0.340513	3.67613	0.000236796	0.00117474	Ups	degP	NC_000913.3	180884	182308	b0161	periplasmic serine endoprotease DegP	K04771	GO:0006457:protein folding;GO:0006515:protein quality control for misfolded or incompletely synthesized proteins;GO:0006508:proteolysis;GO:0006979:response to oxidative stress;GO:0009266:response to temperature stimulus	GO:0030288:outer membrane-bounded periplasmic space;GO:0005886:plasma membrane	GO:0042802:identical protein binding;GO:0004252:serine-type endopeptidase activity	gnl|CDD|223343;COG0265, DegQ, Trypsin-like serine proteases, typically periplasmic, contain C-terminal PDZ domain [Posttranslational modification, protein turnover, chaperones].
gene-b1601	1035	196	34.68	163	29.2	300	52.63	758	87.91	701	74.26	553	72.38	415.781	1.25356	0.214249	5.85092	4.89e-09	6.27e-08	Ups	tqsA	NC_000913.3	1673913	1674947	b1601	autoinducer 2 exporter	-	GO:0009372:quorum sensing	GO:0016021:integral component of membrane;GO:0005886:plasma membrane	GO:0015562:efflux transmembrane transporter activity	gnl|CDD|223701;COG0628, yhhT, Predicted permease, member of the PurR regulon [General function prediction only].
gene-b0460	219	4789	4004.73	3980	3369.63	5852	4851.46	9812	5378.31	12654	6335.44	19864	12287.7	9252.88	1.25587	0.326987	3.84074	0.000122666	0.000646471	Ups	hha	NC_000913.3	480090	480308	b0460	hemolysin expression-modulating protein Hha	-	GO:1900191:negative regulation of single-species biofilm formation;GO:2000147:positive regulation of cell motility	-	GO:0003677:DNA binding	-
gene-b4477	618	6	1.78	9	2.7	14	4.11	28	5.44	39	6.92	23	5.04	18.427	1.25827	0.439585	2.86241	0.00420433	0.0141267	Ups	dgoA	NC_000913.3	3872995	3873612	b4477	2-dehydro-3-deoxy-6-phosphogalactonate aldolase	K01631	GO:0034194:D-galactonate catabolic process	-	GO:0008674:2-dehydro-3-deoxy-6-phosphogalactonate aldolase activity	gnl|CDD|223871;COG0800, Eda, 2-keto-3-deoxy-6-phosphogluconate aldolase [Carbohydrate transport and metabolism].
gene-b1789	447	26	10.65	8	3.32	18	7.31	64	17.19	71	17.42	28	8.49	32.5126	1.25937	0.397843	3.16549	0.00154824	0.00598922	Ups	yeaL	NC_000913.3	1874352	1874798	b1789	DUF441 domain-containing inner membrane protein YeaL	-	-	GO:0005887:integral component of plasma membrane	-	gnl|CDD|225334;COG2707, COG2707, Predicted membrane protein [Function unknown].
gene-b4469	2220	594	49	552	46.1	380	31.08	2475	133.83	1616	79.81	792	48.33	976.496	1.25995	0.30111	4.18436	2.86e-05	0.000173792	Ups	ygiQ	NC_000913.3	3158927	3161146	b4469	radical SAM superfamily protein YgiQ	-	-	-	GO:0051539:4 iron, 4 sulfur cluster binding;GO:0003824:catalytic activity;GO:0005506:iron ion binding	gnl|CDD|223963;COG1032, COG1032, Fe-S oxidoreductase [Energy production and conversion].
gene-b3350	1806	121	12.27	128	13.14	148	14.88	514	34.16	457	27.75	274	20.55	252.888	1.26038	0.202209	6.23308	4.57e-10	7.01e-09	Ups	kefB	NC_000913.3	3478802	3480607	b3350	K(+) : H(+) antiporter KefB	-	-	GO:0005887:integral component of plasma membrane	GO:0015503:glutathione-regulated potassium exporter activity;GO:0015299:solute:proton antiporter activity	gnl|CDD|223551;COG0475, KefB, Kef-type K+ transport systems, membrane components [Inorganic ion transport and metabolism].
gene-b2554	1335	87	11.93	105	14.58	69	9.38	338	30.39	328	26.94	176	17.86	169.531	1.28639	0.244139	5.26909	1.37e-07	1.39e-06	Ups	glrR	NC_000913.3	2687469	2688803	b2554	DNA-binding transcriptional activator GlrR	K07715	GO:0000160:phosphorelay signal transduction system;GO:0045893:positive regulation of transcription, DNA-templated;GO:0006351:transcription, DNA-templated	GO:0005737:cytoplasm	GO:0005524:ATP binding;GO:0001150:bacterial-type RNA polymerase enhancer sequence-specific DNA binding;GO:0003700:DNA-binding transcription factor activity;GO:0000156:phosphorelay response regulator activity;GO:0008134:transcription factor binding	gnl|CDD|225114;COG2204, AtoC, Response regulator containing CheY-like receiver, AAA-type ATPase, and DNA-binding domains [Signal transduction mechanisms].
gene-b2160	1089	50	8.41	42	7.15	35	5.84	172	18.96	164	16.51	74	9.21	81.8161	1.28794	0.283083	4.54969	5.37e-06	3.88e-05	Ups	yeiI	NC_000913.3	2251700	2252788	b2160	putative sugar kinase YeiI	K16328	-	-	GO:0016301:kinase activity;GO:0016773:phosphotransferase activity, alcohol group as acceptor	gnl|CDD|223598;COG0524, RbsK, Sugar kinases, ribokinase family [Carbohydrate transport and metabolism].
gene-b2013	1059	143	24.73	74	12.96	56	9.6	395	44.77	230	23.81	229	29.29	175.498	1.2898	0.321505	4.01176	6.03e-05	0.000339079	Ups	yeeE	NC_000913.3	2084467	2085525	b2013	inner membrane protein YeeE	-	-	GO:0016021:integral component of membrane;GO:0005886:plasma membrane	-	gnl|CDD|225264;COG2391, COG2391, Predicted transporter component [General function prediction only].
gene-b3835	1641	510	56.92	500	56.49	433	47.91	1877	137.31	1867	124.75	942	77.77	938.117	1.29558	0.205152	6.31522	2.7e-10	4.3e-09	Ups	ubiB	NC_000913.3	4020226	4021866	b3835	ubiquinone biosynthesis protein UbiB	-	GO:0010795:regulation of ubiquinone biosynthetic process;GO:0006744:ubiquinone biosynthetic process	GO:0016021:integral component of membrane;GO:0005886:plasma membrane	GO:0005524:ATP binding;GO:0004672:protein kinase activity	gnl|CDD|223733;COG0661, AarF, Predicted unusual protein kinase [General function prediction only].
gene-b0154	1281	509	72.77	362	52.4	499	70.72	1818	170.36	1411	120.77	1104	116.75	883.637	1.29666	0.184282	7.03629	1.97e-12	4.33e-11	Ups	hemL	NC_000913.3	173602	174882	b0154	glutamate-1-semialdehyde 2%2C1-aminomutase	K01845	GO:0006782:protoporphyrinogen IX biosynthetic process	GO:0005737:cytoplasm	GO:0042286:glutamate-1-semialdehyde 2,1-aminomutase activity;GO:0030170:pyridoxal phosphate binding;GO:0008483:transaminase activity	gnl|CDD|223080;COG0001, HemL, Glutamate-1-semialdehyde aminotransferase [Coenzyme metabolism].
gene-b1524	927	74	14.62	80	16	113	22.13	376	48.69	339	40.1	156	22.8	173.166	1.30224	0.265156	4.91123	9.05e-07	7.64e-06	Ups	glsB	NC_000913.3	1612325	1613251	b1524	glutaminase 2	K01425	GO:0006541:glutamine metabolic process	-	GO:0004359:glutaminase activity	gnl|CDD|224977;COG2066, GlsA, Glutaminase [Amino acid transport and metabolism].
gene-b3022	297	3065	1889.93	3278	2046.43	3789	2316.22	6874	2778.34	9686	3575.87	14041	6404.54	6601.53	1.30318	0.31787	4.09972	4.14e-05	0.000241537	Ups	mqsR	NC_000913.3	3168248	3168544	b3022	mRNA interferase toxin MqsR	-	GO:0045892:negative regulation of transcription, DNA-templated;GO:0017148:negative regulation of translation;GO:0009372:quorum sensing;GO:2000145:regulation of cell motility;GO:0043488:regulation of mRNA stability;GO:0044010:single-species biofilm formation	-	GO:0004521:endoribonuclease activity	-
gene-b1297	1419	1027	132.54	809	105.71	1278	163.52	4248	359.36	3716	287.14	2093	199.82	2015.99	1.30516	0.220788	5.91138	3.39e-09	4.46e-08	Ups	puuA	NC_000913.3	1359490	1360908	b1297	glutamate-putrescine ligase	K09470	GO:0006542:glutamine biosynthetic process;GO:0009447:putrescine catabolic process	-	GO:0005524:ATP binding;GO:0004356:glutamate-ammonia ligase activity;GO:0034024:glutamate-putrescine ligase activity	gnl|CDD|223252;COG0174, GlnA, Glutamine synthetase [Amino acid transport and metabolism].
gene-b4237	465	84	33.08	68	27.11	74	28.89	313	80.8	240	56.59	173	50.4	147.042	1.30786	0.218009	5.99911	1.98e-09	2.7e-08	Ups	nrdG	NC_000913.3	4459900	4460364	b4237	anaerobic ribonucleoside-triphosphate reductase activating protein	-	-	GO:0005737:cytoplasm	GO:0051539:4 iron, 4 sulfur cluster binding;GO:0043365:[formate-C-acetyltransferase]-activating enzyme activity;GO:0046872:metal ion binding	gnl|CDD|223675;COG0602, NrdG, Organic radical activating enzymes [Posttranslational modification, protein turnover, chaperones].
gene-b1048	1536	1467	174.91	1450	175.03	1220	144.21	4668	364.81	4259	304.03	4166	367.43	2711.77	1.31017	0.190656	6.87191	6.33e-12	1.28e-10	Ups	opgG	NC_000913.3	1109335	1110870	b1048	osmoregulated periplasmic glucans (OPGs) biosynthesis protein G	-	GO:0009250:glucan biosynthetic process	GO:0042597:periplasmic space	GO:0030246:carbohydrate binding;GO:0003824:catalytic activity	gnl|CDD|225673;COG3131, MdoG, Periplasmic glucans biosynthesis protein [Inorganic ion transport and metabolism].
gene-b3250	1104	139	23.06	136	22.84	107	17.6	650	70.68	443	44	180	22.09	250.305	1.31132	0.317084	4.13556	3.54e-05	0.000210166	Ups	mreC	NC_000913.3	3398875	3399978	b3250	cell shape determining protein MreC	-	GO:0071963:establishment or maintenance of cell polarity regulating cell shape;GO:0008360:regulation of cell shape	GO:0005887:integral component of plasma membrane;GO:0005886:plasma membrane	GO:0043621:protein self-association	gnl|CDD|224705;COG1792, MreC, Cell shape-determining protein [Cell envelope biogenesis, outer membrane].
gene-b0812	504	15310	5563.1	16572	6096.6	11177	4026.31	44438	10584.2	63207	13750.8	33402	8978.18	28363.9	1.31249	0.2393	5.48472	4.14e-08	4.6e-07	Ups	dps	NC_000913.3	848408	848911	b0812	DNA protection during starvation protein	-	GO:0006879:cellular iron ion homeostasis;GO:0030261:chromosome condensation	GO:0005737:cytoplasm;GO:0009295:nucleoid	GO:0003677:DNA binding;GO:0008199:ferric iron binding;GO:0016722:oxidoreductase activity, oxidizing metal ions	gnl|CDD|223854;COG0783, Dps, DNA-binding ferritin-like protein (oxidative damage protectant) [Inorganic ion transport and metabolism].
gene-b2621	363	729836	368206	1002150	511882	923296	461792	2694299	890988	2950253	891140	2789505	1.04104e+06	1.74981e+06	1.31378	0.226859	5.79118	6.99e-09	8.72e-08	Ups	ssrA	NC_000913.3	2755593	2755955	b2621	tmRNA	-	-	-	-	-
gene-b0591	1251	46	6.73	48	7.11	44	6.39	196	18.81	170	14.9	87	9.42	90.3161	1.31571	0.264797	4.96876	6.74e-07	5.83e-06	Ups	entS	NC_000913.3	622300	623550	b0591	enterobactin exporter EntS	-	-	GO:0016021:integral component of membrane;GO:0005886:plasma membrane	GO:0042931:enterobactin transmembrane transporter activity	gnl|CDD|223553;COG0477, ProP, Permeases of the major facilitator superfamily [Carbohydrate transport and metabolism / Amino acid transport and metabolism / Inorganic ion transport and metabolism / General function prediction only].
gene-b1597	309	97	57.49	75	45	103	60.52	497	193.08	268	95.1	141	61.82	179.117	1.31644	0.322537	4.08153	4.47e-05	0.000259497	Ups	asr	NC_000913.3	1671376	1671684	b1597	acid shock protein	-	-	-	-	-
gene-b0114	2664	5617	386.14	6197	431.31	4623	315.07	18905	851.87	20785	855.48	13810	702.27	10845.1	1.31741	0.194032	6.78967	1.12e-11	2.2e-10	Ups	aceE	NC_000913.3	123017	125680	b0114	pyruvate dehydrogenase E1 component	K00163	GO:0006096:glycolytic process	-	GO:0046872:metal ion binding;GO:0004739:pyruvate dehydrogenase (acetyl-transferring) activity	gnl|CDD|225329;COG2609, AceE, Pyruvate dehydrogenase complex, dehydrogenase (E1) component [Energy production and conversion].
gene-b2996	987	30	5.57	16	3.01	23	4.23	65	7.91	82	9.11	72	9.88	45.1666	1.32189	0.310612	4.25575	2.08e-05	0.000131975	Ups	hybA	NC_000913.3	3144154	3145140	b2996	hydrogenase 2 iron-sulfur protein	-	-	GO:0042597:periplasmic space	GO:0051539:4 iron, 4 sulfur cluster binding;GO:0046872:metal ion binding;GO:0016491:oxidoreductase activity	gnl|CDD|223514;COG0437, HybA, Fe-S-cluster-containing hydrogenase components 1 [Energy production and conversion].
gene-b2237	651	362	101.84	374	106.52	269	75.02	1076	198.41	1164	196.05	995	207.06	665.045	1.32507	0.196775	6.73394	1.65e-11	3.12e-10	Ups	inaA	NC_000913.3	2348822	2349472	b2237	putative lipopolysaccharide kinase InaA	-	-	-	-	-
gene-b2470	3114	145	8.53	122	7.26	199	11.6	632	24.36	539	18.98	346	15.05	304.84	1.32532	0.215301	6.15566	7.48e-10	1.12e-08	Ups	acrD	NC_000913.3	2587595	2590708	b2470	multidrug efflux pump RND permease AcrD	K18324	GO:0006855:drug transmembrane transport;GO:0042493:response to drug	GO:0016021:integral component of membrane;GO:0016020:membrane;GO:0005886:plasma membrane	GO:0015238:drug transmembrane transporter activity;GO:0015307:drug:proton antiporter activity;GO:0015562:efflux transmembrane transporter activity	gnl|CDD|223911;COG0841, AcrB, Cation/multidrug efflux pump [Defense mechanisms].
gene-b0068	984	27	5.03	34	6.41	20	3.69	128	15.62	87	9.69	54	7.43	53.7666	1.33232	0.332269	4.00976	6.08e-05	0.000340634	Ups	thiB	NC_000913.3	74497	75480	b0068	thiamine ABC transporter periplasmic binding protein	K02064	GO:0015888:thiamine transport;GO:0055085:transmembrane transport	GO:0030288:outer membrane-bounded periplasmic space	GO:0030975:thiamine binding;GO:0030976:thiamine pyrophosphate binding	gnl|CDD|226624;COG4143, TbpA, ABC-type thiamine transport system, periplasmic component [Coenzyme metabolism].
gene-b4670	54	88	298.44	128	439.5	81	272.34	437	971.45	390	791.89	178	446.55	198.462	1.3362	0.284827	4.69127	2.72e-06	2.08e-05	Ups	yjeV	NC_000913.3	4392892	4392945	b4670	uncharacterized protein YjeV	-	-	-	-	-
gene-b0310	669	4	1.09	12	3.33	5	1.36	25	4.49	29	4.75	16	3.24	14.0852	1.33762	0.517173	2.58641	0.00969804	0.0285069	Ups	ykgH	NC_000913.3	324696	325364	b0310	uncharacterized protein YkgH	-	-	GO:0016021:integral component of membrane;GO:0005886:plasma membrane	-	-
gene-b3646	618	26	7.7	39	11.7	42	12.34	157	30.5	145	25.73	59	12.93	70.9687	1.33973	0.321118	4.17209	3.02e-05	0.000182143	Ups	yicG	NC_000913.3	3818874	3819491	b3646	PF03458 family inner membrane protein YicG	-	-	GO:0016021:integral component of membrane;GO:0005886:plasma membrane	-	gnl|CDD|225415;COG2860, COG2860, Predicted membrane protein [Function unknown].
gene-b1599	330	39	21.64	45	25.28	73	40.16	173	62.93	185	61.47	151	61.99	103.926	1.33992	0.250566	5.34759	8.91e-08	9.42e-07	Ups	mdtI	NC_000913.3	1672820	1673149	b1599	multidrug/spermidine efflux pump membrane subunit MdtI	-	-	GO:0016021:integral component of membrane;GO:0005886:plasma membrane	GO:0015606:spermidine transmembrane transporter activity	gnl|CDD|224987;COG2076, EmrE, Membrane transporters of cations and cationic drugs [Inorganic ion transport and metabolism].
gene-b0675	753	209	50.83	177	43.58	196	47.26	700	111.59	833	121.3	407	73.22	385.263	1.34237	0.194312	6.90834	4.9e-12	1e-10	Ups	umpH	NC_000913.3	699574	700326	b0675	UMP phosphatase	-	GO:0005975:carbohydrate metabolic process	-	GO:0008253:5'-nucleotidase activity;GO:0000287:magnesium ion binding	gnl|CDD|223720;COG0647, NagD, Predicted sugar phosphatases of the HAD superfamily [Carbohydrate transport and metabolism].
gene-b0312	1473	287	35.68	346	43.55	543	66.93	1709	139.27	1406	104.66	802	73.76	779.029	1.34291	0.25968	5.1714	2.32e-07	2.25e-06	Ups	betB	NC_000913.3	327261	328733	b0312	betaine aldehyde dehydrogenase	K00130	GO:0019285:glycine betaine biosynthetic process from choline	-	GO:0008802:betaine-aldehyde dehydrogenase activity;GO:0046872:metal ion binding	gnl|CDD|223944;COG1012, PutA, NAD-dependent aldehyde dehydrogenases [Energy production and conversion].
gene-b0241	1056	13	2.25	12	2.11	11	1.89	46	5.23	51	5.3	23	2.95	23.7654	1.34318	0.393298	3.41517	0.000637412	0.0027681	Ups	phoE	NC_000913.3	259045	260100	b0241	outer membrane porin PhoE	-	GO:0006811:ion transport	GO:0009279:cell outer membrane;GO:0046930:pore complex	GO:0015288:porin activity	gnl|CDD|225744;COG3203, OmpC, Outer membrane protein (porin) [Cell envelope biogenesis, outer membrane].
gene-b0038	1218	155	23.31	167	25.42	194	28.92	671	66.13	652	58.69	390	43.38	342.672	1.34397	0.187387	7.17216	7.38e-13	1.72e-11	Ups	caiB	NC_000913.3	37898	39115	b0038	gamma-butyrobetainyl-CoA:carnitine CoA transferase	-	GO:0009437:carnitine metabolic process	GO:0005737:cytoplasm	GO:0008410:CoA-transferase activity	gnl|CDD|224717;COG1804, CaiB, Predicted acyl-CoA transferases/carnitine dehydratase [Energy production and conversion].
gene-b0167	2673	930	63.72	946	65.62	757	51.42	3298	148.11	3533	144.92	1972	99.94	1756.65	1.34448	0.195326	6.88325	5.85e-12	1.19e-10	Ups	glnD	NC_000913.3	185978	188650	b0167	PII uridylyltransferase/uridylyl removing enzyme	K00990	GO:0006807:nitrogen compound metabolic process;GO:0006808:regulation of nitrogen utilization	-	GO:0008773:[protein-PII] uridylyltransferase activity;GO:0008081:phosphoric diester hydrolase activity	gnl|CDD|225400;COG2844, GlnD, UTP:GlnB (protein PII) uridylyltransferase [Posttranslational modification, protein turnover, chaperones].
gene-b2287	663	658	181.75	584	163.32	403	110.36	1420	257.1	2057	340.18	1832	374.33	1097.23	1.34486	0.250125	5.37675	7.58e-08	8.05e-07	Ups	nuoB	NC_000913.3	2403951	2404613	b2287	NADH:quinone oxidoreductase subunit B	K00331	-	GO:0005886:plasma membrane	GO:0051539:4 iron, 4 sulfur cluster binding;GO:0005506:iron ion binding;GO:0008137:NADH dehydrogenase (ubiquinone) activity;GO:0048038:quinone binding	gnl|CDD|223454;COG0377, NuoB, NADH:ubiquinone oxidoreductase 20 kD subunit and related Fe-S oxidoreductases [Energy production and conversion].
gene-b1243	1632	3161	354.71	2151	244.38	2520	280.34	10484	771.15	10091	677.97	5476	454.56	5179.15	1.34572	0.206577	6.51437	7.3e-11	1.27e-09	Ups	oppA	NC_000913.3	1301182	1302813	b1243	oligopeptide ABC transporter periplasmic binding protein	K15580	GO:0061077:chaperone-mediated protein folding;GO:0006857:oligopeptide transport;GO:0015031:protein transport;GO:0009408:response to heat;GO:0055085:transmembrane transport	GO:0043190:ATP-binding cassette (ABC) transporter complex;GO:0030288:outer membrane-bounded periplasmic space	GO:1900750:oligopeptide binding	gnl|CDD|226636;COG4166, OppA, ABC-type oligopeptide transport system, periplasmic component [Amino acid transport and metabolism].
gene-b2101	747	117	28.68	80	19.86	93	22.6	332	53.35	400	58.71	230	41.71	192.38	1.35208	0.199346	6.78259	1.18e-11	2.29e-10	Ups	yegW	NC_000913.3	2182035	2182781	b2101	putative DNA-binding transcriptional regulator YegW	-	-	-	GO:0003677:DNA binding;GO:0003700:DNA-binding transcription factor activity	gnl|CDD|225099;COG2188, PhnF, Transcriptional regulators [Transcription].
gene-b2522	777	269	63.4	203	48.44	224	52.34	794	122.67	962	135.75	556	96.94	462.549	1.35214	0.172686	7.83004	4.88e-15	1.56e-13	Ups	sseB	NC_000913.3	2654157	2654933	b2522	protein SseB	-	-	-	-	-
gene-b0792	1107	252	41.69	209	35.01	300	49.2	874	94.78	905	89.64	713	87.25	506.007	1.35411	0.163822	8.26574	1.39e-16	5.71e-15	Ups	ybhR	NC_000913.3	825002	826108	b0792	ABC exporter membrane subunit YbhR	-	GO:0055085:transmembrane transport	GO:0043190:ATP-binding cassette (ABC) transporter complex	-	gnl|CDD|223912;COG0842, COG0842, ABC-type multidrug transport system, permease component [Defense mechanisms].
gene-b0151	798	17	3.9	18	4.18	22	5.01	59	8.88	72	9.89	57	9.68	38.2573	1.36161	0.314149	4.33428	1.46e-05	9.59e-05	Ups	fhuC	NC_000913.3	169778	170575	b0151	iron(III) hydroxamate ABC transporter ATP binding subunit	K02013	GO:0006811:ion transport;GO:0055072:iron ion homeostasis	GO:0043190:ATP-binding cassette (ABC) transporter complex	GO:0005524:ATP binding;GO:0016887:ATPase activity	gnl|CDD|224045;COG1120, FepC, ABC-type cobalamin/Fe3+-siderophores transport systems, ATPase components [Inorganic ion transport and metabolism / Coenzyme metabolism].
gene-b1033	939	152	29.64	96	18.96	151	29.2	461	58.93	531	62	335	48.33	265.779	1.36559	0.19246	7.09542	1.29e-12	2.9e-11	Ups	ghrA	NC_000913.3	1097886	1098824	b1033	glyoxylate/hydroxypyruvate reductase A	K12972	-	GO:0005737:cytoplasm;GO:0005886:plasma membrane	GO:0030267:glyoxylate reductase (NADP) activity;GO:0016618:hydroxypyruvate reductase activity;GO:0051287:NAD binding	gnl|CDD|223189;COG0111, SerA, Phosphoglycerate dehydrogenase and related dehydrogenases [Amino acid transport and metabolism].
gene-b0826	750	103	25.15	81	20.02	97	23.48	317	50.74	390	57.02	235	42.45	188.332	1.3696	0.18796	7.28667	3.18e-13	8.08e-12	Ups	moeB	NC_000913.3	864380	865129	b0826	molybdopterin-synthase adenylyltransferase	K11996	GO:0006777:Mo-molybdopterin cofactor biosynthetic process	GO:0005829:cytosol	GO:0005524:ATP binding;GO:0046872:metal ion binding;GO:0061605:molybdopterin-synthase adenylyltransferase activity;GO:0008641:ubiquitin-like modifier activating enzyme activity	gnl|CDD|223552;COG0476, ThiF, Dinucleotide-utilizing enzymes involved in molybdopterin and thiamine biosynthesis family 2 [Coenzyme metabolism].
gene-b2732	354	174	90.02	243	127.28	165	84.62	587	199.05	538	166.64	762	291.61	396.258	1.37071	0.283446	4.83588	1.33e-06	1.09e-05	Ups	ygbA	NC_000913.3	2856453	2856806	b2732	protein YgbA	-	-	-	-	-
gene-b0144	927	68	13.43	66	13.2	73	14.3	306	39.63	269	31.82	135	19.73	139.607	1.37922	0.244218	5.6475	1.63e-08	1.92e-07	Ups	gluQ	NC_000913.3	159186	160112	b0144	glutamyl-Q tRNA(Asp) synthetase	-	GO:0043039:tRNA aminoacylation;GO:0006400:tRNA modification	-	GO:0004812:aminoacyl-tRNA ligase activity;GO:0005524:ATP binding;GO:0008270:zinc ion binding	gnl|CDD|223087;COG0008, GlnS, Glutamyl- and glutaminyl-tRNA synthetases [Translation, ribosomal structure and biogenesis].
gene-b4013	930	215	42.34	202	40.27	256	49.98	444	57.31	752	88.66	958	139.55	455.045	1.38166	0.311059	4.44179	8.92e-06	6.11e-05	Ups	metA	NC_000913.3	4214280	4215209	b4013	homoserine O-succinyltransferase	K00651	GO:0019281:L-methionine biosynthetic process from homoserine via O-succinyl-L-homoserine and cystathionine	GO:0005737:cytoplasm	GO:0004414:homoserine O-acetyltransferase activity;GO:0008899:homoserine O-succinyltransferase activity	gnl|CDD|224809;COG1897, MetA, Homoserine trans-succinylase [Amino acid transport and metabolism].
gene-b2675	2145	709	60.53	709	61.29	561	47.48	2746	153.68	2369	121.1	1626	102.69	1345.21	1.38223	0.192222	7.19078	6.44e-13	1.53e-11	Ups	nrdE	NC_000913.3	2801348	2803492	b2675	ribonucleoside-diphosphate reductase 2 subunit alpha	K00525	GO:0009263:deoxyribonucleotide biosynthetic process;GO:0006260:DNA replication	GO:0005971:ribonucleoside-diphosphate reductase complex	GO:0005524:ATP binding;GO:0004748:ribonucleoside-diphosphate reductase activity, thioredoxin disulfide as acceptor	gnl|CDD|223287;COG0209, NrdA, Ribonucleotide reductase, alpha subunit [Nucleotide transport and metabolism].
gene-b0527	522	9	3.16	16	5.68	14	4.87	62	14.26	58	12.18	17	4.41	26.4223	1.38386	0.447406	3.09307	0.00198097	0.00733487	Ups	ybcI	NC_000913.3	556032	556553	b0527	PF04307 family inner membrane protein YbcI	-	-	GO:0016021:integral component of membrane;GO:0005886:plasma membrane	-	gnl|CDD|224899;COG1988, COG1988, Predicted membrane-bound metal-dependent hydrolases [General function prediction only].
gene-b2668	525	101	35.23	221	78.05	124	42.88	731	167.14	580	121.13	269	69.41	308.447	1.38775	0.336446	4.12475	3.71e-05	0.000219985	Ups	ygaP	NC_000913.3	2797520	2798044	b2668	thiosulfate sulfurtransferase YgaP	-	-	GO:0005887:integral component of plasma membrane	GO:0004792:thiosulfate sulfurtransferase activity	gnl|CDD|223680;COG0607, PspE, Rhodanese-related sulfurtransferase [Inorganic ion transport and metabolism].
gene-b4238	2139	1504	128.77	1258	109.05	1500	127.32	5007	281	4570	234.26	4609	291.91	2896	1.39439	0.177409	7.85976	3.85e-15	1.26e-13	Ups	nrdD	NC_000913.3	4460522	4462660	b4238	anaerobic ribonucleoside-triphosphate reductase	K00527	GO:0009265:2'-deoxyribonucleotide biosynthetic process;GO:0006260:DNA replication;GO:0015949:nucleobase-containing small molecule interconversion	GO:0031250:anaerobic ribonucleoside-triphosphate reductase complex	GO:0005524:ATP binding;GO:0051065:CTP reductase activity;GO:0032564:dATP binding;GO:0032567:dGTP binding;GO:0032556:pyrimidine deoxyribonucleotide binding;GO:0008998:ribonucleoside-triphosphate reductase activity;GO:0008270:zinc ion binding	gnl|CDD|224247;COG1328, NrdD, Oxygen-sensitive ribonucleoside-triphosphate reductase [Nucleotide transport and metabolism].
gene-b3918	756	13	3.15	19	4.66	16	3.84	75	11.91	39	5.66	48	8.6	32.9482	1.39472	0.38108	3.65991	0.000252301	0.00124309	Ups	cdh	NC_000913.3	4109930	4110685	b3918	CDP-diacylglycerol diphosphatase	K01521	GO:0046342:CDP-diacylglycerol catabolic process;GO:0008654:phospholipid biosynthetic process	GO:0016021:integral component of membrane;GO:0005886:plasma membrane	GO:0008715:CDP-diacylglycerol diphosphatase activity	gnl|CDD|225045;COG2134, Cdh, CDP-diacylglycerol pyrophosphatase [Lipid metabolism].
gene-b1117	702	32	8.35	25	6.6	15	3.88	101	17.27	86	13.43	61	11.77	49.3697	1.4075	0.311526	4.51809	6.24e-06	4.41e-05	Ups	lolD	NC_000913.3	1176619	1177320	b1117	lipoprotein release complex - ATP binding subunit	K09810	GO:0044874:lipoprotein localization to outer membrane;GO:0042953:lipoprotein transport;GO:0089705:protein localization to outer membrane	GO:0005886:plasma membrane;GO:0098797:plasma membrane protein complex	GO:0005524:ATP binding;GO:0016887:ATPase activity	gnl|CDD|224059;COG1136, SalX, ABC-type antimicrobial peptide transport system, ATPase component [Defense mechanisms].
gene-b4326	393	14	6.52	19	8.96	10	4.62	49	14.97	38	10.6	57	19.65	29.9638	1.40954	0.404593	3.48383	0.00049429	0.002211	Ups	iraD	NC_000913.3	4556993	4557385	b4326	anti-adaptor protein IraD%2C inhibitor of sigma(S) proteolysis	-	GO:0006974:cellular response to DNA damage stimulus;GO:0034599:cellular response to oxidative stress	GO:0005737:cytoplasm	GO:0043856:anti-sigma factor antagonist activity	gnl|CDD|226049;COG3518, COG3518, Predicted component of the type VI protein secretion system [Intracellular trafficking, secretion, and vesicular transport].
gene-b4351	915	97	19.41	57	11.55	121	24.01	295	38.7	272	32.59	342	50.64	187.507	1.4148	0.278494	5.08018	3.77e-07	3.47e-06	Ups	mrr	NC_000913.3	4586949	4587863	b4351	methylated adenine and cytosine restriction protein	-	GO:0009307:DNA restriction-modification system;GO:0051599:response to hydrostatic pressure	GO:0043590:bacterial nucleoid	GO:0003677:DNA binding;GO:0015666:restriction endodeoxyribonuclease activity;GO:0032067:type IV site-specific deoxyribonuclease activity	gnl|CDD|224629;COG1715, Mrr, Restriction endonuclease [Defense mechanisms].
gene-b3897	1749	7	0.73	12	1.27	11	1.14	46	3.16	32	2.01	26	2.01	20.7537	1.41703	0.425023	3.33401	0.000856028	0.00357036	Ups	frvR	NC_000913.3	4088107	4089855	b3897	putative transcriptional regulator FrvR	-	GO:0006351:transcription, DNA-templated	-	GO:0003677:DNA binding;GO:0016301:kinase activity	gnl|CDD|226234;COG3711, BglG, Transcriptional antiterminator [Transcription].
gene-b2425	1017	814	146.58	481	87.69	289	51.59	2642	311.85	1524	164.31	1311	174.63	1088.61	1.41775	0.332843	4.25951	2.05e-05	0.000130184	Ups	cysP	NC_000913.3	2542512	2543528	b2425	thiosulfate/sulfate ABC transporter periplasmic binding protein CysP	K02048	GO:0008272:sulfate transport;GO:0006790:sulfur compound metabolic process;GO:0015709:thiosulfate transport	GO:0030288:outer membrane-bounded periplasmic space	GO:0015419:ATPase-coupled sulfate transmembrane transporter activity;GO:0043199:sulfate binding;GO:0036173:thiosulfate binding	gnl|CDD|226630;COG4150, CysP, ABC-type sulfate transport system, periplasmic component [Inorganic ion transport and metabolism].
gene-b3894	3051	5801	348.2	4874	296.2	4931	293.43	18498	727.81	18481	664.17	16449	730.37	10782.2	1.42422	0.165645	8.598	8.11e-18	3.77e-16	Ups	fdoG	NC_000913.3	4082772	4085822	b3894	formate dehydrogenase O subunit alpha	K00123	GO:0045333:cellular respiration;GO:0006974:cellular response to DNA damage stimulus;GO:0015944:formate oxidation	GO:0005829:cytosol;GO:0009326:formate dehydrogenase complex;GO:0016020:membrane;GO:0042597:periplasmic space	GO:0051539:4 iron, 4 sulfur cluster binding;GO:0009055:electron transfer activity;GO:0047111:formate dehydrogenase (cytochrome-c-553) activity;GO:0008863:formate dehydrogenase (NAD+) activity;GO:0036397:formate dehydrogenase (quinone) activity;GO:0046872:metal ion binding;GO:0043546:molybdopterin cofactor binding	gnl|CDD|223321;COG0243, BisC, Anaerobic dehydrogenases, typically selenocysteine-containing [Energy production and conversion].
gene-b3662	1191	50	7.69	52	8.1	55	8.38	248	25	216	19.89	96	10.92	108.516	1.42693	0.276753	5.15597	2.52e-07	2.42e-06	Ups	nepI	NC_000913.3	3840549	3841739	b3662	purine ribonucleoside exporter	-	-	GO:0016021:integral component of membrane;GO:0005886:plasma membrane	GO:0015211:purine nucleoside transmembrane transporter activity	gnl|CDD|225371;COG2814, AraJ, Arabinose efflux permease [Carbohydrate transport and metabolism].
gene-b0799	2151	406	34.57	261	22.5	368	31.06	1478	82.48	1329	67.75	810	51.01	711.392	1.42731	0.195964	7.28354	3.25e-13	8.22e-12	Ups	dinG	NC_000913.3	833070	835220	b0799	ATP-dependent DNA helicase DinG	-	GO:0032508:DNA duplex unwinding;GO:0006310:DNA recombination;GO:0006281:DNA repair;GO:0009432:SOS response	-	GO:0051539:4 iron, 4 sulfur cluster binding;GO:0005524:ATP binding;GO:0004003:ATP-dependent DNA helicase activity;GO:0033680:ATP-dependent DNA/RNA helicase activity;GO:0016887:ATPase activity;GO:0003677:DNA binding;GO:0003678:DNA helicase activity;GO:0046872:metal ion binding	gnl|CDD|224120;COG1199, DinG, Rad3-related DNA helicases [Transcription / DNA replication, recombination, and repair].
gene-b1628	579	13	4.11	23	7.37	17	5.33	105	21.77	66	12.5	22	5.15	36.9044	1.42808	0.450562	3.16954	0.00152678	0.00592742	Ups	rsxB	NC_000913.3	1706348	1706926	b1628	SoxR [2Fe-2S] reducing system protein RsxB	-	-	GO:0005886:plasma membrane	GO:0051539:4 iron, 4 sulfur cluster binding;GO:0009055:electron transfer activity;GO:0046872:metal ion binding	gnl|CDD|225433;COG2878, COG2878, Predicted NADH:ubiquinone oxidoreductase, subunit RnfB [Energy production and conversion].
gene-b3822	1830	72	7.21	87	8.81	53	5.26	437	28.67	245	14.68	92	6.81	148.055	1.42853	0.386521	3.69586	0.000219146	0.00108968	Ups	recQ	NC_000913.3	4005864	4007693	b3822	ATP-dependent DNA helicase RecQ	K03654	GO:0006974:cellular response to DNA damage stimulus;GO:0006310:DNA recombination;GO:0006281:DNA repair;GO:0006260:DNA replication;GO:0009432:SOS response	GO:0043590:bacterial nucleoid;GO:0005737:cytoplasm;GO:0030894:replisome;GO:0017117:single-stranded DNA-dependent ATP-dependent DNA helicase complex	GO:0005524:ATP binding;GO:0043140:ATP-dependent 3'-5' DNA helicase activity;GO:0004003:ATP-dependent DNA helicase activity;GO:0016887:ATPase activity;GO:0003677:DNA binding;GO:0008094:DNA-dependent ATPase activity;GO:0017116:single-stranded DNA-dependent ATP-dependent DNA helicase activity;GO:0046914:transition metal ion binding;GO:0008270:zinc ion binding	gnl|CDD|223588;COG0514, RecQ, Superfamily II DNA helicase [DNA replication, recombination, and repair].
gene-b4316	726	164	41.37	88	22.47	91	22.76	378	62.5	441	66.6	358	66.8	236.52	1.43127	0.238505	6.001	1.96e-09	2.68e-08	Ups	fimC	NC_000913.3	4544304	4545029	b4316	type 1 fimbriae periplasmic chaperone	-	GO:0071555:cell wall organization;GO:0061077:chaperone-mediated protein folding;GO:0043711:pilus organization	GO:0030288:outer membrane-bounded periplasmic space	GO:0044183:protein binding involved in protein folding	gnl|CDD|225663;COG3121, FimC, P pilus assembly protein, chaperone PapD [Cell motility and secretion / Intracellular trafficking and secretion].
gene-b3705	1647	480	53.37	443	49.87	442	48.72	2730	198.98	1715	114.17	548	45.07	949.318	1.43494	0.354769	4.0447	5.24e-05	0.000297863	Ups	yidC	NC_000913.3	3885076	3886722	b3705	membrane protein insertase YidC	K03217	GO:0015031:protein transport	GO:0016021:integral component of membrane;GO:0005886:plasma membrane	GO:0032977:membrane insertase activity	gnl|CDD|223778;COG0706, YidC, Preprotein translocase subunit YidC [Intracellular trafficking and secretion].
gene-b2402	76	8	19.28	19	46.35	16	38.22	51	80.55	67	96.66	35	62.39	30.0867	1.43683	0.378966	3.79145	0.000149771	0.000778835	Ups	valX	NC_000913.3	2521051	2521126	b2402	tRNA-Val	K14237	-	-	-	-
gene-b3805	942	465	90.4	347	68.3	419	80.76	1661	211.67	1718	199.97	983	141.37	854.983	1.44172	0.17189	8.38745	4.97e-17	2.15e-15	Ups	hemC	NC_000913.3	3989825	3990766	b3805	hydroxymethylbilane synthase	K01749	GO:0018160:peptidyl-pyrromethane cofactor linkage;GO:0006782:protoporphyrinogen IX biosynthetic process	-	GO:0004418:hydroxymethylbilane synthase activity	gnl|CDD|223259;COG0181, HemC, Porphobilinogen deaminase [Coenzyme metabolism].
gene-b1656	582	758	238.52	446	142.09	670	209.01	2365	487.8	2084	392.62	2011	468.1	1300.21	1.44848	0.204308	7.08968	1.34e-12	3.01e-11	Ups	sodB	NC_000913.3	1735378	1735959	b1656	superoxide dismutase (Fe)	-	-	-	GO:0046872:metal ion binding;GO:0004784:superoxide dismutase activity	gnl|CDD|223678;COG0605, SodA, Superoxide dismutase [Inorganic ion transport and metabolism].
gene-b4458	117	10	15.65	12	19.02	10	15.52	44	45.14	71	66.54	6	6.95	22.3353	1.44913	0.583258	2.48454	0.0129718	0.0361154	Ups	oxyS	NC_000913.3	4158278	4158394	b4458	small regulatory RNA OxyS	K18528	-	-	-	-
gene-b3072	1521	315	37.93	283	34.5	332	39.63	1287	101.57	1323	95.37	747	66.53	654.829	1.46397	0.17078	8.57223	1.01e-17	4.67e-16	Ups	aer	NC_000913.3	3217556	3219076	b3072	aerotaxis sensor receptor%2C flavoprotein	K03776	GO:0052131:positive aerotaxis;GO:0007165:signal transduction	GO:0016021:integral component of membrane;GO:0005886:plasma membrane	GO:0042802:identical protein binding;GO:0004888:transmembrane signaling receptor activity	gnl|CDD|223910;COG0840, Tar, Methyl-accepting chemotaxis protein [Cell motility and secretion / Signal transduction mechanisms].
gene-b0016	1113	33	5.43	25	4.16	31	5.06	73	7.87	118	11.62	118	14.36	62.9434	1.46756	0.317972	4.61537	3.92e-06	2.91e-05	Ups	insL1	NC_000913.3	15445	16557	b0016	IS186/IS421 transposase	-	GO:0006313:transposition, DNA-mediated	-	GO:0003677:DNA binding;GO:0004803:transposase activity	-
gene-b0356	1110	413	68.14	518	86.53	327	53.49	619	66.94	1643	162.3	2034	248.24	898.858	1.46814	0.611756	2.39988	0.0164005	0.0439074	Ups	frmA	NC_000913.3	378462	379571	b0356	S-(hydroxymethyl)glutathione dehydrogenase	K00121	GO:0006069:ethanol oxidation;GO:0046294:formaldehyde catabolic process	GO:0005737:cytoplasm;GO:0005829:cytosol	GO:0004024:alcohol dehydrogenase activity, zinc-dependent;GO:0042802:identical protein binding;GO:0051903:S-(hydroxymethyl)glutathione dehydrogenase activity;GO:0008270:zinc ion binding	gnl|CDD|223990;COG1062, AdhC, Zn-dependent alcohol dehydrogenases, class III [Energy production and conversion].
gene-b1808	1911	129	12.36	120	11.64	107	10.17	515	32.35	460	26.39	308	21.83	251.853	1.46814	0.190344	7.7131	1.23e-14	3.79e-13	Ups	yoaA	NC_000913.3	1891325	1893235	b1808	putative ATP-dependent 5' to 3' DNA helicase	-	GO:0006301:postreplication repair	-	GO:0005524:ATP binding;GO:0008026:ATP-dependent helicase activity;GO:0003677:DNA binding;GO:0051536:iron-sulfur cluster binding;GO:0046872:metal ion binding	gnl|CDD|224120;COG1199, DinG, Rad3-related DNA helicases [Transcription / DNA replication, recombination, and repair].
gene-b2817	1254	161	23.51	176	26.02	278	40.25	902	86.35	751	65.67	550	59.42	433.726	1.46891	0.225496	6.51412	7.31e-11	1.27e-09	Ups	amiC	NC_000913.3	2947757	2949010	b2817	N-acetylmuramoyl-L-alanine amidase C	K01448	GO:0071555:cell wall organization;GO:0009253:peptidoglycan catabolic process	GO:0042597:periplasmic space	GO:0008745:N-acetylmuramoyl-L-alanine amidase activity	gnl|CDD|223929;COG0860, AmiC, N-acetylmuramoyl-L-alanine amidase [Cell envelope biogenesis, outer membrane].
gene-b3503	426	44	18.92	25	10.88	75	31.96	199	56.08	202	51.99	116	36.89	100.659	1.47301	0.305379	4.82355	1.41e-06	1.15e-05	Ups	arsC	NC_000913.3	3650237	3650662	b3503	arsenate reductase	-	GO:0006974:cellular response to DNA damage stimulus;GO:0046685:response to arsenic-containing substance	-	GO:0008794:arsenate reductase (glutaredoxin) activity	gnl|CDD|224311;COG1393, ArsC, Arsenate reductase and related proteins, glutaredoxin family [Inorganic ion transport and metabolism].
gene-b1244	921	133	26.45	98	19.73	87	17.15	386	50.31	494	58.81	274	40.3	225.229	1.47629	0.213301	6.92116	4.48e-12	9.22e-11	Ups	oppB	NC_000913.3	1302899	1303819	b1244	murein tripeptide ABC transporter/oligopeptide ABC transporter inner membrane subunit OppB	K15581	GO:0015031:protein transport;GO:0055085:transmembrane transport	GO:0016021:integral component of membrane;GO:0005886:plasma membrane	-	gnl|CDD|223674;COG0601, DppB, ABC-type dipeptide/oligopeptide/nickel transport systems, permease components [Amino acid transport and metabolism / Inorganic ion transport and metabolism].
gene-b0231	1056	506	87.75	337	59.17	487	83.73	1585	180.18	1615	167.69	1510	193.71	942.881	1.48656	0.185419	8.01731	1.08e-15	3.74e-14	Ups	dinB	NC_000913.3	250898	251953	b0231	DNA polymerase IV	-	GO:0006281:DNA repair;GO:0006261:DNA-dependent DNA replication	GO:0005737:cytoplasm	GO:0003684:damaged DNA binding;GO:0003887:DNA-directed DNA polymerase activity;GO:0000287:magnesium ion binding	gnl|CDD|223466;COG0389, DinP, Nucleotidyltransferase/DNA polymerase involved in DNA repair [DNA replication, recombination, and repair].
gene-b3642	642	5	1.43	11	3.18	7	1.98	36	6.73	26	4.44	22	4.64	16.6081	1.49104	0.474156	3.14461	0.00166308	0.00633703	Ups	pyrE	NC_000913.3	3815127	3815768	b3642	orotate phosphoribosyltransferase	K00762	GO:0044205:'de novo' UMP biosynthetic process;GO:0009116:nucleoside metabolic process	-	GO:0000287:magnesium ion binding;GO:0004588:orotate phosphoribosyltransferase activity	gnl|CDD|223537;COG0461, PyrE, Orotate phosphoribosyltransferase [Nucleotide transport and metabolism].
gene-b1309	1680	143	15.59	158	17.44	337	36.42	831	59.38	1180	77.01	382	30.8	453.577	1.49308	0.338405	4.4121	1.02e-05	6.95e-05	Ups	ycjM	NC_000913.3	1370216	1371895	b1309	glucosylglycerate phosphorylase	K00690	GO:0005975:carbohydrate metabolic process	-	GO:0016757:transferase activity, transferring glycosyl groups	gnl|CDD|223443;COG0366, AmyA, Glycosidases [Carbohydrate transport and metabolism].
gene-b2279	303	6	3.63	11	6.73	7	4.19	18	7.13	35	12.67	33	14.75	17.4591	1.49396	0.497227	3.00458	0.00265947	0.00938853	Ups	nuoK	NC_000913.3	2395043	2395345	b2279	NADH:quinone oxidoreductase subunit K	K00340	GO:0042773:ATP synthesis coupled electron transport	GO:0016021:integral component of membrane;GO:0005886:plasma membrane	GO:0050136:NADH dehydrogenase (quinone) activity;GO:0048038:quinone binding	gnl|CDD|223785;COG0713, NuoK, NADH:ubiquinone oxidoreductase subunit 11 or 4L (chain K) [Energy production and conversion].
gene-b2421	912	222	44.58	175	35.58	170	33.84	1109	145.97	778	93.54	274	40.7	407.478	1.50411	0.327053	4.59897	4.25e-06	3.14e-05	Ups	cysM	NC_000913.3	2538672	2539583	b2421	cysteine synthase B	K12339	GO:0006535:cysteine biosynthetic process from serine	-	GO:0004124:cysteine synthase activity;GO:0080146:L-cysteine desulfhydrase activity	gnl|CDD|223110;COG0031, CysK, Cysteine synthase [Amino acid transport and metabolism].
gene-b0802	261	878	616.06	763	542.04	951	661.53	4634	2131.32	3516	1477.07	1670	866.81	1871.82	1.51486	0.258299	5.86475	4.5e-09	5.84e-08	Ups	ybiJ	NC_000913.3	837665	837925	b0802	DUF1471 domain-containing protein YbiJ	-	-	GO:0042597:periplasmic space	-	-
gene-b0757	1149	134	21.36	123	19.85	104	16.43	500	52.24	511	48.76	334	39.38	262.02	1.51759	0.183999	8.24783	1.61e-16	6.51e-15	Ups	galK	NC_000913.3	788831	789979	b0757	galactokinase	K00849	GO:0006012:galactose metabolic process	GO:0005737:cytoplasm	GO:0005524:ATP binding;GO:0004335:galactokinase activity;GO:0005534:galactose binding;GO:0000287:magnesium ion binding	gnl|CDD|223231;COG0153, GalK, Galactokinase [Carbohydrate transport and metabolism].
gene-b0987	306	33	19.75	36	21.81	52	30.85	193	75.71	187	67.01	79	34.97	87.3675	1.51842	0.297208	5.10896	3.24e-07	3.02e-06	Ups	gfcA	NC_000913.3	1049439	1049744	b0987	threonine-rich inner membrane protein GfcA	-	-	-	-	-
gene-b4557	258	9	6.39	18	12.94	10	7.04	71	33.03	57	24.22	16	8.4	27.0217	1.51847	0.481958	3.15063	0.00162919	0.00624702	Ups	yidD	NC_000913.3	3884816	3885073	b4557	membrane protein insertion efficiency factor	-	-	GO:0005886:plasma membrane	-	gnl|CDD|223830;COG0759, COG0759, Uncharacterized conserved protein [Function unknown].
gene-b3800	1236	45	6.67	22	3.3	38	5.58	155	15.05	178	15.79	65	7.12	75.303	1.52189	0.321296	4.73674	2.17e-06	1.7e-05	Ups	aslB	NC_000913.3	3982958	3984193	b3800	putative anaerobic sulfatase maturation enzyme AslB	-	GO:0051604:protein maturation	-	GO:0051539:4 iron, 4 sulfur cluster binding;GO:0003824:catalytic activity;GO:0046872:metal ion binding	gnl|CDD|223714;COG0641, AslB, Arylsulfatase regulator (Fe-S oxidoreductase) [General function prediction only].
gene-b0873	1653	17	1.88	24	2.69	13	1.43	66	4.79	80	5.31	56	4.59	39.6534	1.52679	0.327969	4.65528	3.24e-06	2.44e-05	Ups	hcp	NC_000913.3	912162	913814	b0873	protein S-nitrosylase	K05601	-	GO:0005737:cytoplasm	GO:0051537:2 iron, 2 sulfur cluster binding;GO:0050418:hydroxylamine reductase activity;GO:0046872:metal ion binding	gnl|CDD|224073;COG1151, COG1151, 6Fe-6S prismane cluster-containing protein [Energy production and conversion].
gene-b0096	918	14239	2840.59	13223	2670.74	13949	2758.75	52511	6866.57	51472	6147.83	48001	7083.6	30177.8	1.52691	0.170245	8.96886	3e-19	1.64e-17	Ups	lpxC	NC_000913.3	106557	107474	b0096	UDP-3-O-acyl-N-acetylglucosamine deacetylase	K02535	GO:0009245:lipid A biosynthetic process	-	GO:0046872:metal ion binding;GO:0008759:UDP-3-O-[3-hydroxymyristoyl] N-acetylglucosamine deacetylase activity;GO:0103117:UDP-3-O-acyl-N-acetylglucosamine deacetylase activity	gnl|CDD|223845;COG0774, LpxC, UDP-3-O-acyl-N-acetylglucosamine deacetylase [Cell envelope biogenesis, outer membrane].
gene-b2809	228	2102	1688.38	2471	2009.47	2908	2315.64	9554	5030.17	12357	5942.53	6456	3835.97	5465.27	1.52864	0.206124	7.4161	1.21e-13	3.26e-12	Ups	ygdI	NC_000913.3	2942918	2943145	b2809	DUF903 domain-containing lipoprotein YgdI	-	-	GO:0005886:plasma membrane	-	-
gene-b4164	76	8	19.28	5	12.2	9	21.5	20	31.59	25	36.07	34	60.61	16.1218	1.52999	0.505369	3.02746	0.00246619	0.00882386	Ups	glyX	NC_000913.3	4392472	4392547	b4164	tRNA-Gly	K14225	-	-	-	-
gene-b0503	1095	58	9.7	55	9.31	76	12.6	316	34.64	266	26.64	137	16.95	137.456	1.53184	0.25612	5.98096	2.22e-09	2.98e-08	Ups	selU	NC_000913.3	530132	531226	b0503	tRNA 2-selenouridine synthase	-	GO:0070329:tRNA seleno-modification;GO:0002098:tRNA wobble uridine modification	-	GO:0016765:transferase activity, transferring alkyl or aryl (other than methyl) groups;GO:0043828:tRNA 2-selenouridine synthase activity	gnl|CDD|225323;COG2603, COG2603, Predicted ATPase [General function prediction only].
gene-b4615	336	12	6.54	10	5.52	16	8.65	61	21.79	72	23.5	15	6.05	27.435	1.53241	0.466462	3.28519	0.00101915	0.00414275	Ups	yibV	NC_000913.3	3769345	3769680	b4615	PF15596 family protein YibV	-	-	-	-	-
gene-b0099	390	42	19.72	26	12.36	20	9.31	117	36.01	98	27.55	109	37.86	64.5785	1.54048	0.306023	5.03388	4.81e-07	4.34e-06	Ups	mutT	NC_000913.3	111044	111433	b0099	8-oxo-dGTP diphosphatase	-	GO:0006281:DNA repair;GO:0006260:DNA replication	-	GO:0035539:8-oxo-7,8-dihydrodeoxyguanosine triphosphate pyrophosphatase activity;GO:0008413:8-oxo-7,8-dihydroguanosine triphosphate pyrophosphatase activity;GO:0044715:8-oxo-dGDP phosphatase activity;GO:0044716:8-oxo-GDP phosphatase activity;GO:0000287:magnesium ion binding;GO:0030145:manganese ion binding	gnl|CDD|223979;COG1051, COG1051, ADP-ribose pyrophosphatase [Nucleotide transport and metabolism].
gene-b0069	1656	154	17.03	113	12.65	112	12.28	581	42.12	481	31.85	367	30.02	278.1	1.54554	0.196404	7.8692	3.57e-15	1.18e-13	Ups	sgrR	NC_000913.3	75644	77299	b0069	DNA-binding transcriptional dual regulator SgrR	-	GO:0045892:negative regulation of transcription, DNA-templated;GO:0045893:positive regulation of transcription, DNA-templated	-	GO:0000984:bacterial-type RNA polymerase regulatory region sequence-specific DNA binding	gnl|CDD|226909;COG4533, COG4533, ABC-type uncharacterized transport system, periplasmic component [General function prediction only].
gene-b0417	978	66	12.36	79	14.98	62	11.51	247	30.32	213	23.88	300	41.56	153.969	1.55119	0.277903	5.58177	2.38e-08	2.76e-07	Ups	thiL	NC_000913.3	435634	436611	b0417	thiamine monophosphate kinase	K00946	GO:0009228:thiamine biosynthetic process;GO:0009229:thiamine diphosphate biosynthetic process	-	GO:0005524:ATP binding;GO:0000287:magnesium ion binding;GO:0009030:thiamine-phosphate kinase activity	gnl|CDD|223684;COG0611, ThiL, Thiamine monophosphate kinase [Coenzyme metabolism].
gene-b1434	537	71	24.21	47	16.23	65	21.98	264	59.01	265	54.11	169	42.63	134.656	1.55829	0.210803	7.39216	1.44e-13	3.83e-12	Ups	sutR	NC_000913.3	1506172	1506708	b1434	DNA-binding transcriptional dual regulator SutR	-	GO:0045892:negative regulation of transcription, DNA-templated;GO:0045893:positive regulation of transcription, DNA-templated	-	GO:0003677:DNA binding;GO:0003700:DNA-binding transcription factor activity;GO:0043565:sequence-specific DNA binding	gnl|CDD|224314;COG1396, HipB, Predicted transcriptional regulators [Transcription].
gene-b4324	774	218	51.58	173	41.44	168	39.41	885	137.26	644	91.23	593	103.79	414.878	1.56464	0.199559	7.84049	4.49e-15	1.45e-13	Ups	uxuR	NC_000913.3	4554576	4555349	b4324	DNA-binding transcriptional repressor UxuR	-	GO:0006351:transcription, DNA-templated	-	GO:0003677:DNA binding;GO:0003700:DNA-binding transcription factor activity	gnl|CDD|225097;COG2186, FadR, Transcriptional regulators [Transcription].
gene-b3917	990	279	51.61	296	55.44	203	37.23	1220	147.93	942	104.33	819	112.07	581.805	1.56522	0.215012	7.2797	3.35e-13	8.36e-12	Ups	sbp	NC_000913.3	4108834	4109823	b3917	sulfate/thiosulfate ABC transporter periplasmic binding protein Sbp	K02048	GO:0008272:sulfate transport;GO:0006790:sulfur compound metabolic process	GO:0030288:outer membrane-bounded periplasmic space	GO:0015419:ATPase-coupled sulfate transmembrane transporter activity;GO:0043199:sulfate binding	gnl|CDD|224529;COG1613, Sbp, ABC-type sulfate transport system, periplasmic component [Inorganic ion transport and metabolism].
gene-b1287	1128	418	67.86	458	75.28	155	24.95	1830	194.75	1021	99.25	1136	136.43	780.96	1.5765	0.358223	4.40089	1.08e-05	7.27e-05	Ups	yciW	NC_000913.3	1348980	1350107	b1287	putative oxidoreductase	-	-	-	-	gnl|CDD|227286;COG4950, COG4950, Uncharacterized protein conserved in bacteria [Function unknown].
gene-b1299	558	188	61.7	164	54.49	183	59.54	899	193.4	734	144.23	458	111.19	399.902	1.58016	0.197052	8.01899	1.07e-15	3.72e-14	Ups	puuR	NC_000913.3	1361911	1362468	b1299	DNA-binding transcriptional repressor PuuR	-	GO:0009447:putrescine catabolic process;GO:0006351:transcription, DNA-templated	-	GO:0003677:DNA binding;GO:0043565:sequence-specific DNA binding	gnl|CDD|224314;COG1396, HipB, Predicted transcriptional regulators [Transcription].
gene-b1302	1266	40	5.79	30	4.39	36	5.16	216	20.48	166	14.38	47	5.03	79.2213	1.58912	0.382092	4.159	3.2e-05	0.000191562	Ups	puuE	NC_000913.3	1365550	1366815	b1302	4-aminobutyrate aminotransferase PuuE	K00823	GO:0009448:gamma-aminobutyric acid metabolic process;GO:0009447:putrescine catabolic process	-	GO:0003867:4-aminobutyrate transaminase activity;GO:0034386:4-aminobutyrate:2-oxoglutarate transaminase activity;GO:0030170:pyridoxal phosphate binding	gnl|CDD|223238;COG0160, GabT, 4-aminobutyrate aminotransferase and related aminotransferases [Amino acid transport and metabolism].
gene-b2686	1539	67	7.97	65	7.83	92	10.85	377	29.41	369	26.29	149	13.12	167.838	1.58945	0.273609	5.80921	6.28e-09	7.91e-08	Ups	emrB	NC_000913.3	2812616	2814154	b2686	multidrug efflux pump membrane subunit EmrB	-	GO:0046677:response to antibiotic	GO:0016021:integral component of membrane;GO:0005886:plasma membrane	GO:0022857:transmembrane transporter activity	gnl|CDD|223553;COG0477, ProP, Permeases of the major facilitator superfamily [Carbohydrate transport and metabolism / Amino acid transport and metabolism / Inorganic ion transport and metabolism / General function prediction only].
gene-b3803	1182	212	32.85	220	34.51	169	25.96	801	81.35	899	83.39	647	74.15	454.736	1.59141	0.17965	8.85837	8.12e-19	4.23e-17	Ups	hemX	NC_000913.3	3987885	3989066	b3803	PF04375 family protein HemX	K02496	-	GO:0016021:integral component of membrane;GO:0005886:plasma membrane	-	gnl|CDD|225507;COG2959, HemX, Uncharacterized enzyme of heme biosynthesis [Coenzyme metabolism].
gene-b1714	984	368	68.49	303	57.09	268	49.45	1633	199.22	1467	163.47	726	99.95	718.989	1.62325	0.228703	7.09761	1.27e-12	2.87e-11	Ups	pheS	NC_000913.3	1797959	1798942	b1714	phenylalanine--tRNA ligase subunit alpha	K01889	GO:0006432:phenylalanyl-tRNA aminoacylation	GO:0005737:cytoplasm	GO:0005524:ATP binding;GO:0000287:magnesium ion binding;GO:0004826:phenylalanine-tRNA ligase activity;GO:0000049:tRNA binding	gnl|CDD|223095;COG0016, PheS, Phenylalanyl-tRNA synthetase alpha subunit [Translation, ribosomal structure and biogenesis].
gene-b2764	1800	579	58.91	425	43.78	195	19.67	2302	153.52	1386	84.43	1136	85.5	922.352	1.6259	0.339639	4.78715	1.69e-06	1.36e-05	Ups	cysJ	NC_000913.3	2890099	2891898	b2764	sulfite reductase%2C flavoprotein subunit	K00380	GO:0019344:cysteine biosynthetic process;GO:0070814:hydrogen sulfide biosynthetic process;GO:0000103:sulfate assimilation	GO:0009337:sulfite reductase complex (NADPH)	GO:0050660:flavin adenine dinucleotide binding;GO:0010181:FMN binding;GO:0070401:NADP+ binding;GO:0042602:riboflavin reductase (NADPH) activity;GO:0004783:sulfite reductase (NADPH) activity	gnl|CDD|223446;COG0369, CysJ, Sulfite reductase, alpha subunit (flavoprotein) [Inorganic ion transport and metabolism].
gene-b4663	87	50	105.25	78	166.23	49	102.26	155	213.87	178	224.33	336	523.2	137.838	1.62692	0.384478	4.23149	2.32e-05	0.000144482	Ups	azuC	NC_000913.3	1987873	1987959	b4663	uncharacterized protein AzuC	-	-	-	-	-
gene-b2170	1182	24	3.72	29	4.55	26	3.99	174	17.67	129	11.97	30	3.44	60.7555	1.62959	0.432875	3.76459	0.000166825	0.000858158	Ups	setB	NC_000913.3	2263863	2265044	b2170	sugar exporter SetB	-	GO:0007059:chromosome segregation;GO:1904659:glucose transmembrane transport;GO:0015767:lactose transport	GO:0016021:integral component of membrane;GO:0016020:membrane;GO:0005886:plasma membrane	GO:0005351:carbohydrate:proton symporter activity	gnl|CDD|225371;COG2814, AraJ, Arabinose efflux permease [Carbohydrate transport and metabolism].
gene-b0851	723	74	18.74	53	13.59	55	13.81	254	42.17	206	31.24	252	47.22	140.369	1.63736	0.2508	6.52854	6.64e-11	1.17e-09	Ups	nfsA	NC_000913.3	891184	891906	b0851	NADPH-dependent nitroreductase NfsA	K10678	-	GO:0005829:cytosol	GO:0034567:chromate reductase activity;GO:0010181:FMN binding;GO:0016657:oxidoreductase activity, acting on NAD(P)H, nitrogenous group as acceptor	gnl|CDD|223849;COG0778, NfnB, Nitroreductase [Energy production and conversion].
gene-b0653	675	69	18.72	44	12.09	46	12.37	231	41.08	255	41.42	165	33.12	123.724	1.66208	0.222421	7.47265	7.86e-14	2.23e-12	Ups	gltK	NC_000913.3	685255	685929	b0653	glutamate/aspartate ABC transporter membrane subunit GltK	K10002	GO:0006865:amino acid transport	GO:0043190:ATP-binding cassette (ABC) transporter complex	GO:0022857:transmembrane transporter activity	gnl|CDD|223836;COG0765, HisM, ABC-type amino acid transport system, permease component [Amino acid transport and metabolism].
gene-b3380	1227	4	0.6	5	0.76	16	2.37	35	3.42	42	3.75	27	2.98	19.678	1.68999	0.47366	3.56794	0.000359799	0.00168439	Ups	yhfW	NC_000913.3	3508587	3509813	b3380	putative mutase YhfW	-	GO:0043094:cellular metabolic compound salvage;GO:0009117:nucleotide metabolic process	GO:0005737:cytoplasm	GO:0000287:magnesium ion binding;GO:0008973:phosphopentomutase activity	gnl|CDD|223947;COG1015, DeoB, Phosphopentomutase [Carbohydrate transport and metabolism].
gene-b0059	2907	715	45.04	721	45.99	654	40.85	3251	134.25	2700	101.84	2675	124.66	1664.47	1.69156	0.184319	9.17735	4.42e-20	2.62e-18	Ups	rapA	NC_000913.3	60358	63264	b0059	RNA polymerase-binding ATPase and RNAP recycling factor	-	GO:0006355:regulation of transcription, DNA-templated	-	GO:0005524:ATP binding;GO:0003677:DNA binding;GO:0004386:helicase activity	gnl|CDD|223627;COG0553, HepA, Superfamily II DNA/RNA helicases, SNF2 family [Transcription / DNA replication, recombination, and repair].
gene-b3685	1662	78	8.59	59	6.58	77	8.41	360	26	342	22.56	203	16.55	169.683	1.69886	0.209034	8.12717	4.39e-16	1.62e-14	Ups	yidE	NC_000913.3	3864612	3866273	b3685	putative transport protein YidE	-	GO:0006813:potassium ion transport	GO:0016021:integral component of membrane;GO:0005886:plasma membrane	GO:0008324:cation transmembrane transporter activity	gnl|CDD|225532;COG2985, COG2985, Predicted permease [General function prediction only].
gene-b1866	1773	1750	180.76	1326	138.67	1541	157.8	9338	632.23	6985	431.97	3519	268.88	3671.91	1.70166	0.253367	6.71618	1.87e-11	3.5e-10	Ups	aspS	NC_000913.3	1948750	1950522	b1866	aspartate--tRNA ligase	K01876	GO:0006422:aspartyl-tRNA aminoacylation	GO:0005737:cytoplasm	GO:0004815:aspartate-tRNA ligase activity;GO:0005524:ATP binding;GO:0003676:nucleic acid binding	gnl|CDD|223251;COG0173, AspS, Aspartyl-tRNA synthetase [Translation, ribosomal structure and biogenesis].
gene-b0264	504	5	1.82	1	0.37	12	4.32	35	8.34	31	6.74	12	3.23	14.2215	1.72695	0.592645	2.91397	0.00356866	0.0122479	Ups	insB2	NC_000913.3	279178	279681	b0264	IS1 protein InsB	-	GO:0006313:transposition, DNA-mediated	-	GO:0003677:DNA binding;GO:0004803:transposase activity	gnl|CDD|224576;COG1662, InsB, Transposase and inactivated derivatives, IS1 family [DNA replication, recombination, and repair].
gene-b4317	2637	62	4.31	62	4.36	28	1.93	247	11.24	262	10.89	153	7.86	123.792	1.72799	0.285049	6.06207	1.34e-09	1.93e-08	Ups	fimD	NC_000913.3	4545096	4547732	b4317	type I fimbriae usher protein	K07347	GO:0009297:pilus assembly	GO:0009279:cell outer membrane;GO:0016021:integral component of membrane	GO:0015473:fimbrial usher porin activity	gnl|CDD|225729;COG3188, FimD, P pilus assembly protein, porin PapC [Cell motility and secretion / Intracellular trafficking and secretion].
gene-b0969	330	210	116.54	221	124.17	225	123.79	1301	473.26	1184	393.4	442	181.45	533.45	1.73385	0.272471	6.36343	1.97e-10	3.2e-09	Ups	tusE	NC_000913.3	1030339	1030668	b0969	sulfur transfer protein TusE	K11179	GO:0008033:tRNA processing	GO:0005737:cytoplasm	GO:0016740:transferase activity	gnl|CDD|225472;COG2920, DsrC, Dissimilatory sulfite reductase (desulfoviridin), gamma subunit [Inorganic ion transport and metabolism].
gene-b2214	1056	32	5.55	37	6.5	21	3.61	199	22.62	151	15.68	55	7.06	73.6322	1.7394	0.372548	4.66892	3.03e-06	2.3e-05	Ups	ftp	NC_000913.3	2310479	2311534	b2214	FAD:protein FMN transferase	-	GO:0017013:protein flavinylation	GO:0005886:plasma membrane	GO:0046872:metal ion binding;GO:0016740:transferase activity	gnl|CDD|224394;COG1477, ApbE, Membrane-associated lipoprotein involved in thiamine biosynthesis [Coenzyme metabolism].
gene-b0098	2706	905	61.25	880	60.3	803	53.88	4919	218.21	4295	174.03	2322	116.25	2129.7	1.75468	0.21342	8.22174	2.01e-16	7.88e-15	Ups	secA	NC_000913.3	108279	110984	b0098	protein translocation ATPase	K03070	GO:0065002:intracellular protein transmembrane transport;GO:0017038:protein import;GO:0006605:protein targeting	GO:0005737:cytoplasm;GO:0005886:plasma membrane	GO:0005524:ATP binding;GO:0046872:metal ion binding	gnl|CDD|223726;COG0653, SecA, Preprotein translocase subunit SecA (ATPase, RNA helicase) [Intracellular trafficking and secretion].
gene-b0448	1773	207	21.38	167	17.46	263	26.93	1133	76.71	924	57.14	717	54.78	521.22	1.75839	0.193999	9.0639	1.26e-19	7.16e-18	Ups	mdlA	NC_000913.3	468871	470643	b0448	ABC transporter family protein MdlA	K18889	-	GO:0016021:integral component of membrane;GO:0005886:plasma membrane	GO:0005524:ATP binding;GO:0042626:ATPase activity, coupled to transmembrane movement of substances	gnl|CDD|224055;COG1132, MdlB, ABC-type multidrug transport system, ATPase and permease components [Defense mechanisms].
gene-b0357	276	55	36.49	45	30.23	44	28.94	97	42.19	182	72.3	308	151.18	118.762	1.75968	0.408032	4.3126	1.61e-05	0.000104214	Ups	frmR	NC_000913.3	379606	379881	b0357	DNA-binding transcriptional repressor FrmR	-	GO:0006355:regulation of transcription, DNA-templated	GO:0005737:cytoplasm	GO:0003677:DNA binding;GO:0046872:metal ion binding	gnl|CDD|224848;COG1937, COG1937, Uncharacterized protein conserved in bacteria [Function unknown].
gene-b0097	513	797	284.52	716	258.79	785	277.82	4182	978.59	3732	797.66	2282	602.62	1892.98	1.76232	0.178251	9.88674	4.75e-23	3.67e-21	Ups	secM	NC_000913.3	107705	108217	b0097	SecA translation regulator	K13301	-	GO:0005829:cytosol;GO:0042597:periplasmic space	GO:0045182:translation regulator activity	-
gene-b0120	795	315	72.56	322	75.1	355	81.07	2126	321.02	1689	232.95	693	118.09	819.311	1.76472	0.27264	6.47271	9.63e-11	1.62e-09	Ups	speD	NC_000913.3	134788	135582	b0120	S-adenosylmethionine decarboxylase proenzyme	K01611	GO:0006557:S-adenosylmethioninamine biosynthetic process;GO:0008295:spermidine biosynthetic process	-	GO:0004014:adenosylmethionine decarboxylase activity	gnl|CDD|224502;COG1586, SpeD, S-adenosylmethionine decarboxylase [Amino acid transport and metabolism].
gene-b0037	1554	38	4.48	41	4.89	24	2.8	188	14.52	145	10.23	121	10.55	85.5509	1.76618	0.272605	6.47892	9.24e-11	1.57e-09	Ups	caiC	NC_000913.3	36271	37824	b0037	carnitine--CoA ligase	-	GO:0009437:carnitine metabolic process	-	GO:0016878:acid-thiol ligase activity;GO:0051108:carnitine-CoA ligase activity;GO:0051109:crotonobetaine-CoA ligase activity	gnl|CDD|223395;COG0318, CaiC, Acyl-CoA synthetases (AMP-forming)/AMP-acid ligases II [Lipid metabolism / Secondary metabolites biosynthesis, transport, and catabolism].
gene-b2684	531	648	223.49	692	241.63	573	195.92	4087	923.94	3433	708.88	1276	325.54	1591.71	1.77079	0.293458	6.03423	1.6e-09	2.22e-08	Ups	mprA	NC_000913.3	2810770	2811300	b2684	DNA-binding transcriptional repressor MprA	-	-	-	GO:0003677:DNA binding;GO:0003700:DNA-binding transcription factor activity	gnl|CDD|224759;COG1846, MarR, Transcriptional regulators [Transcription].
gene-b3915	903	961	194.9	846	173.71	1014	203.87	5459	725.7	5454	662.25	1968	295.25	2332.23	1.77135	0.269438	6.57425	4.89e-11	8.84e-10	Ups	fieF	NC_000913.3	4106469	4107371	b3915	Zn(2(+))/Fe(2(+))/Cd(2(+)) exporter	-	GO:0006826:iron ion transport;GO:0006829:zinc ion transport	GO:0016021:integral component of membrane;GO:0005886:plasma membrane	GO:0046873:metal ion transmembrane transporter activity	gnl|CDD|223131;COG0053, MMT1, Predicted Co/Zn/Cd cation transporters [Inorganic ion transport and metabolism].
gene-b0877	993	845	155.84	696	129.96	1568	286.69	6852	828.32	5443	601.01	1887	257.44	2555.86	1.77551	0.359745	4.93547	8e-07	6.79e-06	Ups	ybjX	NC_000913.3	918128	919120	b0877	DUF535 domain-containing protein YbjX	-	GO:0006974:cellular response to DNA damage stimulus	GO:0005829:cytosol	-	gnl|CDD|225537;COG2990, VirK, Uncharacterized protein conserved in bacteria [Function unknown].
gene-b1313	1053	5	0.87	1	0.18	3	0.52	18	2.05	14	1.46	8	1.03	7.34787	1.77689	0.712556	2.49368	0.0126426	0.0354311	Ups	ycjQ	NC_000913.3	1374963	1376015	b1313	D-guloside 3-dehydrogenase	-	-	-	GO:0046872:metal ion binding;GO:0016491:oxidoreductase activity	gnl|CDD|223991;COG1063, Tdh, Threonine dehydrogenase and related Zn-dependent dehydrogenases [Amino acid transport and metabolism / General function prediction only].
gene-b1280	1170	504	78.89	361	57.21	521	80.85	1474	151.23	2719	254.81	1880	217.68	1147.59	1.78182	0.235509	7.56582	3.85e-14	1.16e-12	Ups	lapB	NC_000913.3	1340558	1341727	b1280	lipopolysaccharide assembly protein B	-	GO:0008653:lipopolysaccharide metabolic process;GO:0046890:regulation of lipid biosynthetic process	GO:0016021:integral component of membrane;GO:0031235:intrinsic component of the cytoplasmic side of the plasma membrane	GO:0005506:iron ion binding	gnl|CDD|225504;COG2956, COG2956, Predicted N-acetylglucosaminyl transferase [Carbohydrate transport and metabolism].
gene-b1629	2223	45	3.71	46	3.84	26	2.12	326	17.6	158	7.79	62	3.78	98.1989	1.78645	0.425991	4.19363	2.75e-05	0.000168262	Ups	rsxC	NC_000913.3	1706919	1709141	b1629	SoxR [2Fe-2S] reducing system protein RsxC	-	-	GO:0005886:plasma membrane	GO:0051539:4 iron, 4 sulfur cluster binding;GO:0009055:electron transfer activity;GO:0046872:metal ion binding	gnl|CDD|227003;COG4656, RnfC, Predicted NADH:ubiquinone oxidoreductase, subunit RnfC [Energy production and conversion].
gene-b4011	384	43	20.51	41	19.8	53	25.06	255	79.72	325	92.8	66	23.28	114.417	1.79424	0.378796	4.73668	2.17e-06	1.7e-05	Ups	yjaA	NC_000913.3	4213234	4213617	b4011	stress response protein	-	GO:0071468:cellular response to acidic pH;GO:0070301:cellular response to hydrogen peroxide;GO:0044011:single-species biofilm formation on inanimate substrate	-	-	-
gene-b0731	1977	9	0.83	5	0.47	7	0.64	32	1.94	40	2.22	23	1.58	17.5629	1.80346	0.459816	3.92215	8.78e-05	0.000476418	Ups	mngA	NC_000913.3	765984	767960	b0731	2-O-alpha-mannosyl-D-glycerate specific PTS enzyme II	K11198	GO:0051476:mannosylglycerate transport;GO:0009401:phosphoenolpyruvate-dependent sugar phosphotransferase system	GO:0005887:integral component of plasma membrane;GO:0005886:plasma membrane	GO:0005351:carbohydrate:proton symporter activity;GO:0016301:kinase activity;GO:0022877:protein-N(PI)-phosphohistidine-fructose phosphotransferase system transporter activity;GO:0090581:protein-phosphocysteine-mannosylglycerate-phosphotransferase system transporter activity;GO:0090563:protein-phosphocysteine-sugar phosphotransferase activity	gnl|CDD|224218;COG1299, FruA, Phosphotransferase system, fructose-specific IIC component [Carbohydrate transport and metabolism].
gene-b3381	1164	10	1.57	4	0.64	18	2.81	40	4.13	53	4.99	48	5.59	26.7726	1.8058	0.429678	4.20268	2.64e-05	0.000162363	Ups	yhfX	NC_000913.3	3509813	3510976	b3381	putative PLP-binding protein YhfX	-	-	-	-	gnl|CDD|225988;COG3457, COG3457, Predicted amino acid racemase [Amino acid transport and metabolism].
gene-b2763	1713	194	20.74	139	15.05	72	7.63	923	64.68	569	36.42	380	30.05	343.736	1.81384	0.33302	5.44664	5.13e-08	5.6e-07	Ups	cysI	NC_000913.3	2888387	2890099	b2763	sulfite reductase%2C hemoprotein subunit	K00381	GO:0019344:cysteine biosynthetic process;GO:0070814:hydrogen sulfide biosynthetic process;GO:0000103:sulfate assimilation	GO:0009337:sulfite reductase complex (NADPH)	GO:0051539:4 iron, 4 sulfur cluster binding;GO:0020037:heme binding;GO:0046872:metal ion binding;GO:0050661:NADP binding;GO:0004783:sulfite reductase (NADPH) activity	gnl|CDD|223233;COG0155, CysI, Sulfite reductase, beta subunit (hemoprotein) [Inorganic ion transport and metabolism].
gene-b0600	1161	331	52.21	246	39.29	431	67.4	781	80.75	1315	124.19	2167	252.86	851.171	1.82141	0.583443	3.12184	0.00179726	0.00679436	Ups	ybdL	NC_000913.3	633586	634746	b0600	methionine transaminase	-	GO:0009058:biosynthetic process	GO:0005737:cytoplasm	GO:0010326:methionine-oxo-acid transaminase activity;GO:0030170:pyridoxal phosphate binding	gnl|CDD|223513;COG0436, COG0436, Aspartate/tyrosine/aromatic aminotransferase [Amino acid transport and metabolism].
gene-b4129	1518	1069	128.97	840	102.6	899	107.52	6414	507.21	5217	376.83	1774	158.32	2394.65	1.82962	0.311269	5.87794	4.15e-09	5.41e-08	Ups	lysU	NC_000913.3	4353200	4354717	b4129	lysine--tRNA ligase/Ap4A synthetase/Ap3A synthetase	K04567	GO:0006430:lysyl-tRNA aminoacylation	GO:0005737:cytoplasm	GO:0005524:ATP binding;GO:0004824:lysine-tRNA ligase activity;GO:0000287:magnesium ion binding;GO:0003676:nucleic acid binding	gnl|CDD|224111;COG1190, LysU, Lysyl-tRNA synthetase (class II) [Translation, ribosomal structure and biogenesis].
gene-b1600	366	52	26.02	76	38.5	100	49.61	372	122.01	445	133.31	246	91.05	195.282	1.83138	0.24594	7.44644	9.59e-14	2.69e-12	Ups	mdtJ	NC_000913.3	1673136	1673501	b1600	multidrug/spermidine efflux pump membrane subunit MdtJ	-	-	GO:0016021:integral component of membrane;GO:0005886:plasma membrane	GO:0015606:spermidine transmembrane transporter activity	gnl|CDD|224987;COG2076, EmrE, Membrane transporters of cations and cationic drugs [Inorganic ion transport and metabolism].
gene-b3924	747	354	86.79	301	74.71	298	72.43	2015	323.81	1870	274.48	761	138.01	832.19	1.87039	0.251441	7.43869	1.02e-13	2.82e-12	Ups	fpr	NC_000913.3	4113726	4114472	b3924	flavodoxin/ferredoxin-NADP(+) reductase	-	GO:0006001:fructose catabolic process;GO:0016226:iron-sulfur cluster assembly;GO:0042493:response to drug;GO:0000303:response to superoxide	GO:0005737:cytoplasm;GO:0005829:cytosol	GO:0071949:FAD binding;GO:0004324:ferredoxin-NADP+ reductase activity;GO:0016491:oxidoreductase activity	gnl|CDD|223949;COG1018, Hmp, Flavodoxin reductases (ferredoxin-NADPH reductases) family 1 [Energy production and conversion].
gene-b0759	1017	800	144.06	671	122.33	724	129.25	3967	468.25	3314	357.29	3033	404.02	1923.6	1.87781	0.167381	11.2188	3.3e-29	4.07e-27	Ups	galE	NC_000913.3	791039	792055	b0759	UDP-glucose 4-epimerase	K01784	GO:0005975:carbohydrate metabolic process;GO:0009242:colanic acid biosynthetic process;GO:0033499:galactose catabolic process via UDP-galactose;GO:0006012:galactose metabolic process	GO:0005737:cytoplasm;GO:0005829:cytosol	GO:0042802:identical protein binding;GO:0070403:NAD+ binding;GO:0016857:racemase and epimerase activity, acting on carbohydrates and derivatives;GO:0003978:UDP-glucose 4-epimerase activity	gnl|CDD|224012;COG1087, GalE, UDP-glucose 4-epimerase [Cell envelope biogenesis, outer membrane].
gene-b2234	2286	313	25.07	310	25.14	229	18.19	2482	130.33	1420	68.11	410	24.3	756.906	1.89159	0.619595	3.05295	0.00226602	0.00817928	Ups	nrdA	NC_000913.3	2344865	2347150	b2234	ribonucleoside-diphosphate reductase 1 subunit alpha	K00525	GO:0009263:deoxyribonucleotide biosynthetic process;GO:0006260:DNA replication;GO:0015949:nucleobase-containing small molecule interconversion	GO:0005829:cytosol;GO:0005971:ribonucleoside-diphosphate reductase complex	GO:0005524:ATP binding;GO:0042802:identical protein binding;GO:0004748:ribonucleoside-diphosphate reductase activity, thioredoxin disulfide as acceptor	gnl|CDD|223287;COG0209, NrdA, Ribonucleotide reductase, alpha subunit [Nucleotide transport and metabolism].
gene-b1298	765	309	73.97	236	57.2	405	96.12	1865	292.65	1764	252.83	976	172.84	834.438	1.89313	0.217649	8.69807	3.38e-18	1.64e-16	Ups	puuD	NC_000913.3	1361120	1361884	b1298	gamma-glutamyl-gamma-aminobutyrate hydrolase	K09473	GO:0009447:putrescine catabolic process	-	GO:0033969:gamma-glutamyl-gamma-aminobutyrate hydrolase activity	gnl|CDD|224982;COG2071, COG2071, Predicted glutamine amidotransferases [General function prediction only].
gene-b0482	795	259	59.66	172	40.11	297	67.83	1475	222.72	1176	162.19	886	150.98	647.286	1.91728	0.207422	9.24337	2.39e-20	1.47e-18	Ups	ybaP	NC_000913.3	507286	508080	b0482	TraB family protein YbaP	-	-	-	-	gnl|CDD|226258;COG3735, COG3735, Uncharacterized protein conserved in bacteria [Function unknown].
gene-b3228	498	152	55.9	147	54.73	128	46.67	652	157.16	931	204.98	534	145.26	385.375	1.92598	0.195584	9.84732	7.04e-23	5.34e-21	Ups	sspB	NC_000913.3	3376279	3376776	b3228	ClpXP protease specificity-enhancing factor	-	-	-	-	gnl|CDD|225517;COG2969, SspB, Stringent starvation protein B [General function prediction only].
gene-b3502	1290	365	51.82	146	20.98	430	60.52	1794	166.94	1475	125.37	1283	134.74	838.376	1.93798	0.293903	6.59394	4.28e-11	7.81e-10	Ups	arsB	NC_000913.3	3648935	3650224	b3502	arsenite/antimonite:H(+) antiporter	-	GO:0046685:response to arsenic-containing substance	GO:0016021:integral component of membrane;GO:0005886:plasma membrane	GO:0015105:arsenite transmembrane transporter activity	gnl|CDD|223983;COG1055, ArsB, Na+/H+ antiporter NhaD and related arsenite permeases [Inorganic ion transport and metabolism].
gene-b0152	891	32	6.58	27	5.62	35	7.13	184	24.79	193	23.75	101	15.36	85.7503	1.95833	0.259033	7.56015	4.03e-14	1.19e-12	Ups	fhuD	NC_000913.3	170575	171465	b0152	iron(III) hydroxamate ABC transporter periplasmic binding protein	K02016	GO:0006811:ion transport;GO:0055072:iron ion homeostasis	GO:0030288:outer membrane-bounded periplasmic space	-	gnl|CDD|223687;COG0614, FepB, ABC-type Fe3+-hydroxamate transport system, periplasmic component [Inorganic ion transport and metabolism].
gene-b2762	735	63	15.7	56	14.13	39	9.63	431	70.39	297	44.31	104	19.17	145.683	1.96571	0.36239	5.42431	5.82e-08	6.33e-07	Ups	cysH	NC_000913.3	2887578	2888312	b2762	phosphoadenosine phosphosulfate reductase	K00390	GO:0070814:hydrogen sulfide biosynthetic process;GO:0019379:sulfate assimilation, phosphoadenylyl sulfate reduction by phosphoadenylyl-sulfate reductase (thioredoxin)	GO:0005737:cytoplasm	GO:0004604:phosphoadenylyl-sulfate reductase (thioredoxin) activity	gnl|CDD|223253;COG0175, CysH, 3'-phosphoadenosine 5'-phosphosulfate sulfotransferase (PAPS reductase)/FAD synthetase and related enzymes [Amino acid transport and metabolism / Coenzyme metabolism].
gene-b4721	144	14	17.8	11	14.16	5	6.3	64	53.35	32	24.37	52	48.92	27.815	1.96609	0.45568	4.31463	1.6e-05	0.00010344	Ups	ytiD	NC_000913.3	4556654	4556797	b4721	protein YtiD	-	-	-	-	-
gene-b3687	414	6037	2670.5	2672	1196.68	5822	2553.2	14039	4070.69	14520	3845.56	38063	12455.1	13270.5	1.97873	0.724408	2.73151	0.00630455	0.0199721	Ups	ibpA	NC_000913.3	3867009	3867422	b3687	small heat shock protein IbpA	-	GO:0050821:protein stabilization	GO:0005737:cytoplasm	-	gnl|CDD|223149;COG0071, IbpA, Molecular chaperone (small heat shock protein) [Posttranslational modification, protein turnover, chaperones].
gene-b2423	876	63	13.17	47	9.95	33	6.84	362	49.61	221	27.66	157	24.28	132.937	1.9843	0.301401	6.5836	4.59e-11	8.34e-10	Ups	cysW	NC_000913.3	2540804	2541679	b2423	sulfate/thiosulfate ABC transporter inner membrane subunit CysW	K02047	-	GO:0016021:integral component of membrane;GO:0005886:plasma membrane	GO:0015419:ATPase-coupled sulfate transmembrane transporter activity	gnl|CDD|226665;COG4208, CysW, ABC-type sulfate transport system, permease component [Inorganic ion transport and metabolism].
gene-b0117	1854	404	39.91	537	53.7	340	33.3	2159	139.79	2425	143.42	2055	150.16	1218.91	2.00512	0.226737	8.8434	9.29e-19	4.78e-17	Ups	yacH	NC_000913.3	129407	131260	b0117	DUF3300 domain-containing protein YacH	-	-	-	-	gnl|CDD|226203;COG3678, CpxP, P pilus assembly/Cpx signaling pathway, periplasmic inhibitor/zinc-resistance associated protein [Intracellular trafficking and secretion / Cell motility and secretio / Signal transduction mechanisms / Inorganic ion transport and metabolism].
gene-b3898	1071	9	1.54	9	1.56	10	1.7	42	4.71	61	6.25	42	5.31	26.3938	2.00686	0.396985	5.05525	4.3e-07	3.9e-06	Ups	frvX	NC_000913.3	4089855	4090925	b3898	peptidase M42 family protein FrvX	-	-	-	GO:0004177:aminopeptidase activity;GO:0046872:metal ion binding;GO:0008237:metallopeptidase activity	gnl|CDD|224282;COG1363, FrvX, Cellulase M and related proteins [Carbohydrate transport and metabolism].
gene-b4425	171	8	8.57	3	3.25	3	3.19	33	23.17	21	13.47	19	15.05	13.21	2.0214	0.563266	3.58872	0.000332308	0.00157618	Ups	rttR	NC_000913.3	1287066	1287236	b4425	small RNA RttR	-	-	-	-	-
gene-b1378	3525	2325	120.79	2386	125.5	2575	132.63	18497	629.9	14945	464.87	6357	244.31	6966.92	2.03143	0.271008	7.49583	6.59e-14	1.89e-12	Ups	ydbK	NC_000913.3	1437260	1440784	b1378	putative pyruvate-flavodoxin oxidoreductase	K03737	GO:0022900:electron transport chain;GO:0006979:response to oxidative stress	-	GO:0051539:4 iron, 4 sulfur cluster binding;GO:0005506:iron ion binding;GO:0043873:pyruvate-flavodoxin oxidoreductase activity;GO:0030976:thiamine pyrophosphate binding	gnl|CDD|223746;COG0674, PorA, Pyruvate:ferredoxin oxidoreductase and related 2-oxoacid:ferredoxin oxidoreductases, alpha subunit [Energy production and conversion].
gene-b4368	87	9	18.95	12	25.57	9	18.78	53	73.13	80	100.82	31	48.27	28.8261	2.04532	0.411275	4.97311	6.59e-07	5.73e-06	Ups	leuV	NC_000913.3	4606079	4606165	b4368	tRNA-Leu	K14228	-	-	-	-
gene-b1868	819	35	7.83	34	7.7	44	9.75	335	49.1	240	32.13	58	9.59	108.392	2.04598	0.412062	4.96521	6.86e-07	5.92e-06	Ups	yecE	NC_000913.3	1951395	1952213	b1868	DUF72 domain-containing protein YecE	-	-	-	-	gnl|CDD|224714;COG1801, COG1801, Uncharacterized conserved protein [Function unknown].
gene-b3704	360	36	18.31	54	27.81	25	12.61	335	111.71	226	68.83	86	32.36	112.345	2.05061	0.388286	5.28118	1.28e-07	1.31e-06	Ups	rnpA	NC_000913.3	3884493	3884852	b3704	RNase P protein component	-	GO:0001682:tRNA 5'-leader removal	-	GO:0004526:ribonuclease P activity;GO:0000049:tRNA binding	gnl|CDD|223667;COG0594, RnpA, RNase P protein component [Translation, ribosomal structure and biogenesis].
gene-b0449	1782	89	9.15	104	10.82	88	8.97	717	48.3	592	36.43	276	20.98	276.961	2.08111	0.264347	7.87264	3.47e-15	1.15e-13	Ups	mdlB	NC_000913.3	470636	472417	b0449	ABC transporter family protein MdlB	K18890	-	GO:0016021:integral component of membrane;GO:0005886:plasma membrane	GO:0005524:ATP binding;GO:0042626:ATPase activity, coupled to transmembrane movement of substances	gnl|CDD|224055;COG1132, MdlB, ABC-type multidrug transport system, ATPase and permease components [Defense mechanisms].
gene-b0998	600	43	13.12	32	9.89	43	13.01	234	46.82	198	36.18	209	47.19	116.921	2.09959	0.243292	8.62992	6.14e-18	2.92e-16	Ups	torD	NC_000913.3	1061799	1062398	b0998	trimethylamine-N-oxide reductase-specific chaperone	K03533	GO:0051259:protein complex oligomerization;GO:0006457:protein folding;GO:0051604:protein maturation	GO:0005737:cytoplasm	GO:0042802:identical protein binding;GO:0043546:molybdopterin cofactor binding;GO:0042277:peptide binding	gnl|CDD|225916;COG3381, TorD, Uncharacterized component of anaerobic dehydrogenases [General function prediction only].
gene-b1282	327	18	10.08	8	4.54	17	9.44	88	32.3	98	32.86	55	22.79	42.4821	2.11118	0.337542	6.25457	3.99e-10	6.15e-09	Ups	yciH	NC_000913.3	1342658	1342984	b1282	putative translation factor	-	-	-	GO:0043024:ribosomal small subunit binding;GO:0003743:translation initiation factor activity	gnl|CDD|223102;COG0023, SUI1, Translation initiation factor 1 (eIF-1/SUI1) and related proteins [Translation, ribosomal structure and biogenesis].
gene-b2229	624	3	0.88	1	0.3	1	0.29	12	2.31	11	1.93	6	1.3	5.05953	2.15601	0.889282	2.42443	0.0153323	0.0414586	Ups	yfaT	NC_000913.3	2334336	2334959	b2229	DUF1175 domain-containing protein YfaT	-	-	-	-	gnl|CDD|225774;COG3234, COG3234, Uncharacterized protein conserved in bacteria [Function unknown].
gene-b3804	741	101	24.96	104	26.02	90	22.05	617	99.95	633	93.67	455	83.18	303.057	2.1574	0.175934	12.2625	1.44e-34	2.3e-32	Ups	hemD	NC_000913.3	3989088	3989828	b3804	uroporphyrinogen-III synthase	K01719	GO:0006782:protoporphyrinogen IX biosynthetic process	-	GO:0004852:uroporphyrinogen-III synthase activity	gnl|CDD|224503;COG1587, HemD, Uroporphyrinogen-III synthase [Coenzyme metabolism].
gene-b2114	2034	762	68.61	695	63.35	686	61.23	5406	319.05	4804	258.97	2501	166.57	2209.69	2.16702	0.214081	10.1224	4.39e-24	3.72e-22	Ups	metG	NC_000913.3	2194300	2196333	b2114	methionine--tRNA ligase	K01874	GO:0006431:methionyl-tRNA aminoacylation	GO:0005737:cytoplasm	GO:0005524:ATP binding;GO:0046872:metal ion binding;GO:0004825:methionine-tRNA ligase activity;GO:0000049:tRNA binding	gnl|CDD|223221;COG0143, MetG, Methionyl-tRNA synthetase [Translation, ribosomal structure and biogenesis].
gene-b2236	255	15	10.77	7	5.09	2	1.42	52	24.48	58	24.94	32	17	24.8114	2.1826	0.464431	4.69952	2.61e-06	2.01e-05	Ups	yfaE	NC_000913.3	2348514	2348768	b2236	ferredoxin-like diferric-tyrosyl radical cofactor maintenance protein YfaE	-	-	-	GO:0051537:2 iron, 2 sulfur cluster binding;GO:0009055:electron transfer activity;GO:0046872:metal ion binding	gnl|CDD|223706;COG0633, Fdx, Ferredoxin [Energy production and conversion].
gene-b1281	738	209	51.86	182	45.73	215	52.89	1134	184.45	1590	236.23	908	166.68	636.498	2.20397	0.177518	12.4155	2.15e-35	3.58e-33	Ups	pyrF	NC_000913.3	1341921	1342658	b1281	orotidine-5'-phosphate decarboxylase	K01591	GO:0006207:'de novo' pyrimidine nucleobase biosynthetic process;GO:0044205:'de novo' UMP biosynthetic process	-	GO:0004590:orotidine-5'-phosphate decarboxylase activity	gnl|CDD|223361;COG0284, PyrF, Orotidine-5'-phosphate decarboxylase [Nucleotide transport and metabolism].
gene-b2436	900	56	11.4	77	15.86	77	15.53	538	71.76	550	67.01	212	31.91	222.257	2.20804	0.282963	7.80326	6.03e-15	1.9e-13	Ups	hemF	NC_000913.3	2553225	2554124	b2436	coproporphyrinogen III oxidase	K00228	GO:0006782:protoporphyrinogen IX biosynthetic process	GO:0005737:cytoplasm	GO:0004109:coproporphyrinogen oxidase activity;GO:0030145:manganese ion binding;GO:0042803:protein homodimerization activity	gnl|CDD|223485;COG0408, HemF, Coproporphyrinogen III oxidase [Coenzyme metabolism].
gene-b0311	1671	86	9.43	103	11.43	113	12.28	819	58.84	639	41.93	379	30.73	319.139	2.20842	0.23488	9.40234	5.34e-21	3.55e-19	Ups	betA	NC_000913.3	325577	327247	b0311	choline dehydrogenase	K00108	GO:0019285:glycine betaine biosynthetic process from choline	-	GO:0008802:betaine-aldehyde dehydrogenase activity;GO:0008812:choline dehydrogenase activity;GO:0050660:flavin adenine dinucleotide binding	gnl|CDD|225186;COG2303, BetA, Choline dehydrogenase and related flavoproteins [Amino acid transport and metabolism].
gene-b1301	1281	55	7.86	40	5.79	59	8.36	498	46.67	348	29.79	122	12.9	163.607	2.23298	0.349175	6.395	1.61e-10	2.64e-09	Ups	puuB	NC_000913.3	1364232	1365512	b1301	gamma-glutamylputrescine oxidase	K09471	GO:0055114:oxidation-reduction process;GO:0009447:putrescine catabolic process	-	GO:0016491:oxidoreductase activity	gnl|CDD|223737;COG0665, DadA, Glycine/D-amino acid oxidases (deaminating) [Amino acid transport and metabolism].
gene-b2685	1173	151	23.57	207	32.72	210	32.5	1744	178.48	1398	130.68	477	55.09	611.75	2.23572	0.32114	6.96184	3.36e-12	7.01e-11	Ups	emrA	NC_000913.3	2811427	2812599	b2685	multidrug efflux pump membrane fusion protein EmrA	-	GO:0046677:response to antibiotic	GO:0016021:integral component of membrane;GO:0031237:intrinsic component of periplasmic side of plasma membrane;GO:0031226:intrinsic component of plasma membrane	GO:0015238:drug transmembrane transporter activity;GO:0042802:identical protein binding	gnl|CDD|224482;COG1566, EmrA, Multidrug resistance efflux pump [Defense mechanisms].
gene-b2678	1065	14	2.41	19	3.31	26	4.43	201	22.66	178	18.33	17	2.16	64.6567	2.27448	0.872539	2.60674	0.00914097	0.0271651	Ups	proW	NC_000913.3	2806010	2807074	b2678	glycine betaine ABC transporter membrane subunit ProW	K02001	GO:0006865:amino acid transport;GO:0031460:glycine betaine transport;GO:0006972:hyperosmotic response	GO:0043190:ATP-binding cassette (ABC) transporter complex;GO:0005887:integral component of plasma membrane;GO:0005886:plasma membrane	GO:0005275:amine transmembrane transporter activity	gnl|CDD|226644;COG4176, ProW, ABC-type proline/glycine betaine transport system, permease component [Amino acid transport and metabolism].
gene-b2422	1098	113	18.85	64	10.81	38	6.28	682	74.56	528	52.73	215	26.53	240.156	2.31477	0.367246	6.30306	2.92e-10	4.62e-09	Ups	cysA	NC_000913.3	2539717	2540814	b2422	sulfate/thiosulfate ABC transporter ATP binding subunit	K02045	-	GO:0043190:ATP-binding cassette (ABC) transporter complex	GO:0005524:ATP binding;GO:0015419:ATPase-coupled sulfate transmembrane transporter activity	gnl|CDD|224043;COG1118, CysA, ABC-type sulfate/molybdate transport systems, ATPase component [Inorganic ion transport and metabolism].
gene-b1530	435	93	39.15	398	169.64	58	24.21	1703	469.96	1747	440.35	438	136.41	645.101	2.31727	0.952794	2.43208	0.0150124	0.0407465	Ups	marR	NC_000913.3	1619120	1619554	b1530	DNA-binding transcriptional repressor MarR	-	GO:0071236:cellular response to antibiotic;GO:0045892:negative regulation of transcription, DNA-templated;GO:0009408:response to heat	-	GO:0003677:DNA binding;GO:0003700:DNA-binding transcription factor activity	gnl|CDD|224759;COG1846, MarR, Transcriptional regulators [Transcription].
gene-b1611	1404	3484	454.45	4908	648.16	3114	402.68	19093	1632.45	28747	2245.01	26380	2545.39	13225.2	2.33593	0.281196	8.30712	9.81e-17	4.11e-15	Ups	fumC	NC_000913.3	1685185	1686588	b1611	fumarase C	K01679	GO:0006106:fumarate metabolic process;GO:0006979:response to oxidative stress;GO:0006099:tricarboxylic acid cycle	GO:0045239:tricarboxylic acid cycle enzyme complex	GO:0004333:fumarate hydratase activity	gnl|CDD|223192;COG0114, FumC, Fumarase [Energy production and conversion].
gene-b0758	1047	95	16.62	95	16.82	98	16.99	719	82.44	663	69.43	521	67.41	331.189	2.3567	0.173516	13.5821	5.12e-42	1.3e-39	Ups	galT	NC_000913.3	789983	791029	b0758	galactose-1-phosphate uridylyltransferase	K00965	GO:0033499:galactose catabolic process via UDP-galactose	GO:0005829:cytosol	GO:0008198:ferrous iron binding;GO:0004335:galactokinase activity;GO:0008108:UDP-glucose:hexose-1-phosphate uridylyltransferase activity;GO:0008270:zinc ion binding	gnl|CDD|224010;COG1085, GalT, Galactose-1-phosphate uridylyltransferase [Energy production and conversion].
gene-b1053	1227	224	33.43	223	33.7	247	36.55	1808	176.88	1726	154.24	1105	122	798.088	2.35811	0.164145	14.366	8.46e-47	2.61e-44	Ups	mdtG	NC_000913.3	1114264	1115490	b1053	efflux pump MdtG	-	GO:0046677:response to antibiotic	GO:0005887:integral component of plasma membrane	GO:0022857:transmembrane transporter activity	gnl|CDD|225371;COG2814, AraJ, Arabinose efflux permease [Carbohydrate transport and metabolism].
gene-b4062	324	472	266.79	702	401.73	547	306.52	5833	2161.12	4873	1649.09	1631	681.95	2045.8	2.39757	0.332013	7.22132	5.15e-13	1.24e-11	Ups	soxS	NC_000913.3	4277060	4277383	b4062	DNA-binding transcriptional dual regulator SoxS	-	-	GO:0005737:cytoplasm	GO:0003700:DNA-binding transcription factor activity;GO:0043565:sequence-specific DNA binding	gnl|CDD|225117;COG2207, AraC, AraC-type DNA-binding domain-containing proteins [Transcription].
gene-b3761	76	5	12.05	2	4.88	3	7.17	40	63.18	21	30.3	9	16.04	11.6404	2.40472	0.676927	3.55241	0.000381716	0.00176784	Ups	trpT	NC_000913.3	3946957	3947032	b3761	tRNA-Trp	K14235	-	-	-	-
gene-b2943	1395	80	10.5	96	12.76	86	11.19	505	43.46	741	58.24	577	56.03	317.395	2.43939	0.221927	10.9919	4.18e-28	4.88e-26	Ups	galP	NC_000913.3	3088284	3089678	b2943	galactose:H(+) symporter	-	GO:0008643:carbohydrate transport	GO:0016021:integral component of membrane;GO:0005886:plasma membrane	GO:0015293:symporter activity	gnl|CDD|225371;COG2814, AraJ, Arabinose efflux permease [Carbohydrate transport and metabolism].
gene-b2552	1191	253	38.9	548	85.31	308	46.95	2397	241.6	2068	190.38	3690	419.72	1465.71	2.56123	0.369007	6.94087	3.9e-12	8.1e-11	Ups	hmp	NC_000913.3	2685835	2687025	b2552	nitric oxide dioxygenase	K05916	GO:0051409:response to nitrosative stress;GO:0009636:response to toxic substance	GO:0005737:cytoplasm	GO:0071949:FAD binding;GO:0005504:fatty acid binding;GO:0020037:heme binding;GO:0032843:hydroperoxide reductase activity;GO:0046872:metal ion binding;GO:0008941:nitric oxide dioxygenase activity;GO:0019825:oxygen binding;GO:0005344:oxygen carrier activity	gnl|CDD|223948;COG1017, Hmp, Hemoglobin-like flavoprotein [Energy production and conversion].
gene-b4239	1656	28	3.1	32	3.58	73	8	551	39.94	446	29.53	77	6.3	171.596	2.56732	0.77529	3.31143	0.000928189	0.00383433	Ups	treC	NC_000913.3	4463054	4464709	b4239	trehalose-6-phosphate hydrolase	K01226	GO:0006974:cellular response to DNA damage stimulus;GO:0005993:trehalose catabolic process	GO:0005829:cytosol	GO:0008788:alpha,alpha-phosphotrehalase activity	gnl|CDD|223443;COG0366, AmyA, Glycosidases [Carbohydrate transport and metabolism].
gene-b1300	1488	107	13.17	81	10.09	97	11.84	1147	92.53	901	66.39	341	31.05	387.568	2.65001	0.300951	8.80546	1.3e-18	6.62e-17	Ups	puuC	NC_000913.3	1362743	1364230	b1300	gamma-glutamyl-gamma-aminobutyraldehyde dehydrogenase	K09472	GO:0009447:putrescine catabolic process	-	GO:0004030:aldehyde dehydrogenase [NAD(P)+] activity	gnl|CDD|223944;COG1012, PutA, NAD-dependent aldehyde dehydrogenases [Energy production and conversion].
gene-b2062	1140	2	0.32	2	0.33	4	0.64	30	3.16	35	3.37	4	0.48	10.8415	2.66282	0.77018	3.4574	0.000545412	0.00241716	Ups	wza	NC_000913.3	2136104	2137243	b2062	outer membrane polysaccharide export protein Wza	K01991	GO:0006811:ion transport;GO:0000271:polysaccharide biosynthetic process	GO:0009279:cell outer membrane;GO:0046930:pore complex	GO:0015159:polysaccharide transmembrane transporter activity;GO:0015288:porin activity	gnl|CDD|224512;COG1596, Wza, Periplasmic protein involved in polysaccharide export, contains SLBB domain of b-grasp fold [Cell wall/membrane/envelope biogenesis].
gene-b4439	93	44	86.64	82	163.48	48	93.71	756	975.82	703	828.83	102	148.58	245.852	2.67889	0.761673	3.51711	0.000436272	0.00198854	Ups	micF	NC_000913.3	2313084	2313176	b4439	small regulatory RNA MicF	-	-	-	-	-
gene-b4270	85	9	19.39	5	10.91	6	12.82	81	114.39	77	99.33	17	27.09	27.8027	2.69911	0.530523	5.08764	3.63e-07	3.36e-06	Ups	leuX	NC_000913.3	4496405	4496489	b4270	tRNA-Leu	K14228	-	-	-	-
gene-b0484	2505	1449	105.93	1043	77.2	1632	118.28	17349	831.38	13071	572.13	5578	301.66	5827.31	2.71871	0.292423	9.2972	1.44e-20	9.44e-19	Ups	copA	NC_000913.3	508875	511379	b0484	Cu(+) exporting P-type ATPase;soluble Cu(+) chaperone;soluble Cu(+) chaperone	-	GO:0071280:cellular response to copper ion;GO:0071292:cellular response to silver ion;GO:0060003:copper ion export;GO:0006825:copper ion transport;GO:0010273:detoxification of copper ion;GO:1902601:silver ion transmembrane transport	GO:0005737:cytoplasm;GO:0005887:integral component of plasma membrane;GO:0031224:intrinsic component of membrane;GO:0016020:membrane;GO:0005886:plasma membrane;GO:0016021:integral component of membrane	GO:0005524:ATP binding;GO:0016887:ATPase activity;GO:0015662:ATPase activity, coupled to transmembrane movement of ions, phosphorylative mechanism;GO:0019829:cation-transporting ATPase activity;GO:0046872:metal ion binding;GO:0015080:silver ion transmembrane transporter activity	gnl|CDD|225328;COG2608, CopZ, Copper chaperone [Inorganic ion transport and metabolism].
gene-b3686	429	3085	1316.95	2192	947.39	4144	1753.78	14444	4041.69	14778	3777.04	48525	15323.4	14290.3	2.8394	0.802896	3.53645	0.000405551	0.00186424	Ups	ibpB	NC_000913.3	3866469	3866897	b3686	small heat shock protein IbpB	-	GO:0050821:protein stabilization	GO:0005737:cytoplasm	-	gnl|CDD|223149;COG0071, IbpA, Molecular chaperone (small heat shock protein) [Posttranslational modification, protein turnover, chaperones].
gene-b4211	861	67	14.25	45	9.69	65	13.71	839	116.97	633	80.61	279	43.9	279.39	2.90082	0.295889	9.80374	1.08e-22	8.08e-21	Ups	qorB	NC_000913.3	4433164	4434024	b4211	NAD(P)H:quinone oxidoreductase	K19267	-	GO:0005829:cytosol	GO:0003955:NAD(P)H dehydrogenase (quinone) activity;GO:0016655:oxidoreductase activity, acting on NAD(P)H, quinone or similar compound as acceptor	gnl|CDD|223774;COG0702, COG0702, Predicted nucleoside-diphosphate-sugar epimerases [Cell envelope biogenesis, outer membrane / Carbohydrate transport and metabolism].
gene-b0793	1134	52	8.4	38	6.21	54	8.65	486	51.45	549	53.08	401	47.9	235.925	2.95571	0.199422	14.8214	1.07e-49	3.54e-47	Ups	ybhS	NC_000913.3	826119	827252	b0793	ABC exporter membrane subunit YbhS	-	GO:0055085:transmembrane transport	GO:0043190:ATP-binding cassette (ABC) transporter complex	-	gnl|CDD|223912;COG0842, COG0842, ABC-type multidrug transport system, permease component [Defense mechanisms].
gene-b1531	384	84	40.06	269	129.89	71	33.57	1990	622.09	1895	541.09	711	250.83	726.774	2.96681	0.722347	4.10718	4.01e-05	0.000234449	Ups	marA	NC_000913.3	1619574	1619957	b1531	DNA-binding transcriptional dual regulator MarA	K13632	GO:0046677:response to antibiotic	-	GO:0003700:DNA-binding transcription factor activity;GO:0043565:sequence-specific DNA binding	gnl|CDD|225117;COG2207, AraC, AraC-type DNA-binding domain-containing proteins [Transcription].
gene-b4444	88	21	43.7	19	40.03	19	39.2	361	492.44	261	325.2	28	43.1	99.2218	2.99337	0.858887	3.48518	0.000491811	0.00220219	Ups	omrA	NC_000913.3	2976102	2976189	b4444	small regulatory RNA OmrA	K18522	-	-	-	-
gene-b4209	663	74	20.44	134	37.47	63	17.25	914	165.49	497	82.19	1260	257.46	465.747	2.99626	0.636639	4.70638	2.52e-06	1.95e-05	Ups	ytfE	NC_000913.3	4431321	4431983	b4209	iron-sulfur cluster repair protein YtfE	-	GO:0030091:protein repair;GO:0051409:response to nitrosative stress;GO:0006979:response to oxidative stress	GO:0005737:cytoplasm	GO:0046872:metal ion binding	gnl|CDD|225402;COG2846, COG2846, Regulator of cell morphogenesis and NO signaling [Cell division and chromosome partitioning].
gene-b0796	672	241	65.68	389	107.33	205	55.39	3589	641.12	3949	644.33	2231	449.76	1559.42	3.13679	0.271192	11.5667	6.08e-31	8.75e-29	Ups	cecR	NC_000913.3	829972	830643	b0796	DNA-binding transcriptional dual regulator CecR	-	GO:2000143:negative regulation of DNA-templated transcription, initiation;GO:2000144:positive regulation of DNA-templated transcription, initiation;GO:0006351:transcription, DNA-templated	GO:0005737:cytoplasm	GO:0003677:DNA binding;GO:0042802:identical protein binding	gnl|CDD|224228;COG1309, AcrR, Transcriptional regulator [Transcription].
gene-b4445	82	48	107.2	50	113.06	73	161.63	1284	1879.68	1065	1424.06	112	185.03	365.474	3.3806	0.832508	4.06074	4.89e-05	0.000280334	Ups	omrB	NC_000913.3	2976304	2976385	b4445	small regulatory RNA OmrB	K18523	-	-	-	-
gene-b3238	264	580	402.34	700	491.63	692	475.9	16243	7385.75	10648	4422.39	2551	1309.04	4425.74	3.44673	0.622646	5.53561	3.1e-08	3.5e-07	Ups	yhcN	NC_000913.3	3385538	3385801	b3238	DUF1471 domain-containing stress-induced protein YhcN	-	-	GO:0042597:periplasmic space	-	-
gene-b1532	219	48	40.14	98	82.97	31	25.7	1182	647.9	1328	664.89	251	155.27	412.539	3.4735	0.755306	4.5988	4.25e-06	3.14e-05	Ups	marB	NC_000913.3	1619989	1620207	b1532	multiple antibiotic resistance protein MarB	-	GO:0046677:response to antibiotic	GO:0030288:outer membrane-bounded periplasmic space	-	-
gene-b0997	2547	46	3.31	44	3.2	61	4.35	811	38.22	614	26.43	776	41.27	356.973	3.53715	0.254109	13.9198	4.8e-44	1.38e-41	Ups	torA	NC_000913.3	1059256	1061802	b0997	trimethylamine N-oxide reductase 1	K07811	GO:0009060:aerobic respiration;GO:0009061:anaerobic respiration	GO:0030288:outer membrane-bounded periplasmic space	GO:0048037:cofactor binding;GO:0009055:electron transfer activity;GO:0030151:molybdenum ion binding;GO:0043546:molybdopterin cofactor binding;GO:0050626:trimethylamine-N-oxide reductase (cytochrome c) activity	gnl|CDD|223321;COG0243, BisC, Anaerobic dehydrogenases, typically selenocysteine-containing [Energy production and conversion].
gene-b0996	1173	25	3.9	8	1.26	22	3.41	346	35.41	321	30.01	232	26.79	140.358	3.66826	0.281989	13.0085	1.09e-38	2.15e-36	Ups	torC	NC_000913.3	1058084	1059256	b0996	cytochrome c menaquinol dehydrogenase TorC	K03532	GO:0009060:aerobic respiration;GO:0009061:anaerobic respiration	GO:0009276:Gram-negative-bacterium-type cell wall;GO:0016021:integral component of membrane;GO:1990204:oxidoreductase complex;GO:0005886:plasma membrane	GO:0009055:electron transfer activity;GO:0020037:heme binding;GO:0005506:iron ion binding	gnl|CDD|225550;COG3005, TorC, Nitrate/TMAO reductases, membrane-bound tetraheme cytochrome c subunit [Energy production and conversion].
gene-b0794	1737	81	8.54	92	9.82	106	11.08	1673	115.62	1729	109.14	1596	124.47	789.682	3.81352	0.194316	19.6254	9.39e-86	5.07e-83	Ups	ybhF	NC_000913.3	827245	828981	b0794	ABC exporter ATP binding subunit YbhF	-	GO:0006855:drug transmembrane transport	GO:0005886:plasma membrane	GO:0005524:ATP binding;GO:0016887:ATPase activity;GO:0015562:efflux transmembrane transporter activity	gnl|CDD|224054;COG1131, CcmA, ABC-type multidrug transport system, ATPase component [Defense mechanisms].
gene-b1660	1212	30	4.53	44	6.73	37	5.54	1390	137.67	698	63.15	88	9.84	317.055	3.81625	0.915032	4.17062	3.04e-05	0.000183068	Ups	ydhC	NC_000913.3	1739911	1741122	b1660	putative transporter YdhC	-	-	GO:0016021:integral component of membrane;GO:0005886:plasma membrane	GO:0015238:drug transmembrane transporter activity	gnl|CDD|223553;COG0477, ProP, Permeases of the major facilitator superfamily [Carbohydrate transport and metabolism / Amino acid transport and metabolism / Inorganic ion transport and metabolism / General function prediction only].
gene-b2679	993	60	11.07	75	14	75	13.71	2277	275.26	1901	209.91	87	11.87	612.65	3.85509	1.03405	3.72815	0.000192888	0.000973679	Ups	proX	NC_000913.3	2807132	2808124	b2679	glycine betaine ABC transporter periplasmic binding protein ProX	K02002	GO:0006865:amino acid transport	GO:0043190:ATP-binding cassette (ABC) transporter complex;GO:0042597:periplasmic space	GO:0022857:transmembrane transporter activity	gnl|CDD|225024;COG2113, ProX, ABC-type proline/glycine betaine transport systems, periplasmic components [Amino acid transport and metabolism].
gene-b0795	999	112	20.53	141	26.17	108	19.63	2249	270.24	2431	266.82	2079	281.93	1061.36	3.86457	0.197635	19.5541	3.81e-85	1.83e-82	Ups	ybhG	NC_000913.3	828974	829972	b0795	HlyD_D23 family protein YbhG	-	-	GO:0042597:periplasmic space	-	gnl|CDD|224482;COG1566, EmrA, Multidrug resistance efflux pump [Defense mechanisms].
gene-b4716	58	0	0	1	3.2	0	0	10	20.7	8	15.12	7	16.35	3.85338	4.17518	1.37361	3.03957	0.00236917	0.0085168	Ups	cpxQ	NC_000913.3	4106330	4106387	b4716	small regulatory RNA CpxQ	-	-	-	-	-
